# Supplementary material for: Impacts of vitrification on the transcriptome of human ovarian tissue in patients with gynecological cancer
Source: Front Genet. 2023 Mar 17;14:1114650. doi: 10.3389/fgene.2023.1114650 (PMC10063885; doi:10.3389/fgene.2023.1114650)
Supplement: Supplementary file 2 [file Table6.xlsx]

## Sheet: Sheet1
id	baseMean	baseMean_CK	baseMean_T	foldChange(T/CK)(T/CK)	log2FoldChange	pval	padj	Chromosome	Start Site	End Site	Direction	Length	Name	GO	KEGG	EC	eggNOG Class	eggNOG	Description	Entrez_geneID	UniProtAC
ENSG00000006128	456.5	10	903	90.3	6.49665	1.76854e-11	3.00493e-07	7	97732084	97740472	+	1712	TAC1	GO:0005576;GO:0005576;GO:0005615;GO:0005615;GO:0006954;GO:0007186;GO:0007204;GO:0007204;GO:0007217;GO:0007217;GO:0007217;GO:0007218;GO:0007267;GO:0007268;GO:0007320;GO:0009582;GO:0031835;GO:0045202;GO:0005576;GO:0005576;GO:0005615;GO:0005615;GO:0006954;GO:0007186;GO:0007204;GO:0007204;GO:0007217;GO:0007217;GO:0007217;GO:0007218;GO:0007267;GO:0007268;GO:0007320;GO:0009582;GO:0031835;GO:0045202;GO:…	K05239	-	W	0UUXW;13QPC;1D399;0IWZZ;1B5HU;0A6Z0;0VHT5;0RYMY;0DTX5;16HG9	tachykinin precursor 1 [Source:HGNC Symbol;Acc:HGNC:11517]	6863	P20366
ENSG00000171236	463.5	14	913	65.2143	6.02712	1.09264e-10	9.2825e-07	19	4536402	4540036	-	2702	LRG1	GO:0001938;GO:0003674;GO:0005160;GO:0005515;GO:0005515;GO:0005576;GO:0005576;GO:0005576;GO:0005615;GO:0005615;GO:0005615;GO:0008150;GO:0009617;GO:0016020;GO:0030511;GO:0035580;GO:0043231;GO:0043312;GO:0045766;GO:0050873;GO:0070062;GO:1904724;GO:1904813;	-	-	M;T	KOG0619;1CZEK;1B4P1;0VDKM;13RQV;16H9B;0DPCS;0UT80;09Z7Z;0RTFT	leucine rich alpha-2-glycoprotein 1 [Source:HGNC Symbol;Acc:HGNC:29480]	116844	P02750;Q68CK4
ENSG00000110680	344	14	674	48.1429	5.58925	5.0606e-09	2.86616e-05	11	14966668	14972351	-	2125	CALCA	GO:0001935;GO:0001944;GO:0001976;GO:0002031;GO:0005102;GO:0005179;GO:0005179;GO:0005179;GO:0005515;GO:0005515;GO:0005576;GO:0005576;GO:0005576;GO:0005576;GO:0005615;GO:0005737;GO:0006468;GO:0007159;GO:0007186;GO:0007189;GO:0007189;GO:0007190;GO:0007267;GO:0008217;GO:0010523;GO:0031623;GO:0032730;GO:0032757;GO:0043542;GO:0044877;GO:0045651;GO:0045671;GO:0045776;GO:0045779;GO:0051480;GO:0051482;GO:…	K12332	-	O;W;T	1D3YE;0A7NU;0S1C9;0UVNJ;13R3K;1B63W;16HXU;0VIBJ;0IX7S;0DUM3	calcitonin related polypeptide alpha [Source:HGNC Symbol;Acc:HGNC:1437]	796	P01258
ENSG00000128564	271.5	12	531	44.25	5.46761	3.99511e-08	0.000169702	7	101162509	101165569	-	2680	VGF	GO:0001541;GO:0002021;GO:0003674;GO:0005179;GO:0005184;GO:0005184;GO:0005184;GO:0005576;GO:0005615;GO:0005615;GO:0005788;GO:0005794;GO:0006091;GO:0007165;GO:0008083;GO:0009409;GO:0019953;GO:0030073;GO:0030133;GO:0031410;GO:0032868;GO:0033500;GO:0042593;GO:0042742;GO:0043231;GO:0043687;GO:0044267;GO:0048167;GO:0051591;GO:0005184;GO:0005184;GO:0007165;GO:0003674;GO:0005179;GO:0005184;GO:0005184;GO:…	-	-	W;T	1681C;13BI6;0UIFK;1B544;0DSGI;1D013;0VAGW;0IKTZ;0RSD6;0A2HR	VGF nerve growth factor inducible [Source:HGNC Symbol;Acc:HGNC:12684]	7425	O15240
ENSG00000133048	268	26	510	19.6154	4.29391	3.56426e-06	0.0104924	1	203178931	203186704	-	3363	CHI3L1	GO:0005201;GO:0005515;GO:0005576;GO:0005576;GO:0005576;GO:0005615;GO:0005615;GO:0005615;GO:0005615;GO:0005737;GO:0005737;GO:0005783;GO:0005783;GO:0005975;GO:0005975;GO:0006032;GO:0006915;GO:0006954;GO:0006954;GO:0007250;GO:0007250;GO:0008061;GO:0008061;GO:0008061;GO:0008061;GO:0009612;GO:0010800;GO:0010800;GO:0030246;GO:0030324;GO:0031012;GO:0032637;GO:0032637;GO:0034612;GO:0035580;GO:0043312;GO:…	K17523	-	M;G	0V4N2;0RNW8;16AJI;0DF5I;1B0U6;0URHV;09TNW;KOG2806;12QHY;1CPV6	chitinase 3 like 1 [Source:HGNC Symbol;Acc:HGNC:1932]	1116	P36222;A0A024R969
ENSG00000146592	1077	188	1966	10.4574	3.38646	3.91955e-06	0.0104924	7	28299321	28825894	+	11681	CREB5	GO:0000790;GO:0000981;GO:0003677;GO:0003700;GO:0003700;GO:0003700;GO:0005515;GO:0005515;GO:0005634;GO:0006355;GO:0006355;GO:0006357;GO:0042802;GO:0045893;GO:0046872;GO:0070062;GO:1990837;GO:0003676;GO:0000790;GO:0000981;GO:0003676;GO:0003677;GO:0003700;GO:0003700;GO:0003700;GO:0005515;GO:0005634;GO:0006355;GO:0006355;GO:0006357;GO:0045893;GO:0046872;GO:0070062;GO:1990837;GO:0000790;GO:0000981;GO:…	K09047	-	K	0S0TA;16FSY;1ARYY;0USN8;13IHN;0VCHI;0DP9Z;KOG1414;0A1MS;1CY80	cAMP responsive element binding protein 5 [Source:HGNC Symbol;Acc:HGNC:16844]	9586	Q02930
ENSG00000273802	166.5	10	323	32.3	5.01346	4.32267e-06	0.0104924	6	26215159	26216692	-	1534	H2BC8	GO:0000786;GO:0000786;GO:0000786;GO:0002227;GO:0003677;GO:0003677;GO:0003677;GO:0003677;GO:0005515;GO:0005615;GO:0005634;GO:0005654;GO:0005654;GO:0005694;GO:0005829;GO:0006334;GO:0006334;GO:0016567;GO:0019731;GO:0042742;GO:0042802;GO:0046982;GO:0046982;GO:0050830;GO:0061844;GO:0070062;	K11252	-	-	-	H2B clustered histone 8 [Source:HGNC Symbol;Acc:HGNC:4746]	8339	P62807;B2R4S9
ENSG00000196136	222.5	20	425	21.25	4.40939	5.7986e-06	0.0123155	14	94612384	94624055	+	5000	SERPINA3	GO:0002576;GO:0003677;GO:0004867;GO:0004867;GO:0005515;GO:0005515;GO:0005576;GO:0005576;GO:0005615;GO:0005615;GO:0005615;GO:0005615;GO:0005634;GO:0006953;GO:0006954;GO:0010466;GO:0010951;GO:0019216;GO:0030277;GO:0030414;GO:0031093;GO:0034774;GO:0035578;GO:0043312;GO:0062023;GO:0070062;GO:0072562;GO:0005615;GO:0005615;GO:0002576;GO:0003677;GO:0004867;GO:0004867;GO:0005515;GO:0005515;GO:0005576;GO:…	K04525	-	V	0RS3I;0UM4R;1B1G0;09U5H;KOG2392;12R4F;16AKV;0V54I;1CQ4S;0DFF0	serpin family A member 3 [Source:HGNC Symbol;Acc:HGNC:16]	12	P01011;A0A024R6P0
ENSG00000006327	2953	686	5220	7.60933	2.92777	1.9422e-05	0.0346861	16	3018445	3022383	+	1801	TNFRSF12A	GO:0005515;GO:0005886;GO:0005886;GO:0016020;GO:0016021;GO:0043065;GO:0043065;GO:0001525;GO:0005515;GO:0005515;GO:0005515;GO:0005886;GO:0005886;GO:0005886;GO:0005886;GO:0006915;GO:0007155;GO:0007275;GO:0016020;GO:0016021;GO:0030154;GO:0033209;GO:0043065;GO:0043065;GO:0043065;GO:0061041;GO:2001238;GO:2001238;GO:0001525;GO:0005515;GO:0005515;GO:0005515;GO:0005886;GO:0005886;GO:0005886;GO:0005886;GO:…	K05149	-	T	0IYHX;0A898;1B683;0DV15;0VJ50;0UW5T;16HXP;0RYXM;1D4KA;13SI8	TNF receptor superfamily member 12A [Source:HGNC Symbol;Acc:HGNC:18152]	51330	Q9NP84
ENSG00000182327	104	4	204	51	5.67243	2.04144e-05	0.0346861	17	4788964	4790589	+	1217	GLTPD2	GO:0005737;GO:0005737;GO:0005829;GO:0008289;GO:0016020;GO:0035627;GO:0120009;GO:0120009;GO:0120009;GO:0120013;GO:0120013;GO:1902387;GO:1902388;GO:1902389;	-	-	U	0A4HH;1D19H;0DS0E;1AWQI;0UR7D;13KPN;KOG4189;0RTT0;0VFCI;16B0G	glycolipid transfer protein domain containing 2 [Source:HGNC Symbol;Acc:HGNC:33756]	388323	-
ENSG00000106211	19122	4850	33394	6.88536	2.78353	2.83452e-05	0.043783	7	76302673	76304295	+	1623	HSPB1	GO:0000502;GO:0001895;GO:0001932;GO:0003723;GO:0005080;GO:0005515;GO:0005515;GO:0005615;GO:0005634;GO:0005737;GO:0005737;GO:0005819;GO:0005829;GO:0005856;GO:0005925;GO:0006446;GO:0006469;GO:0006986;GO:0006986;GO:0008426;GO:0009615;GO:0010506;GO:0016032;GO:0019901;GO:0032731;GO:0032760;GO:0035556;GO:0035924;GO:0038033;GO:0042802;GO:0042802;GO:0042803;GO:0043066;GO:0043122;GO:0043130;GO:0043488;GO:…	K04455	-	O;K	1CQAZ;166FA;1AZ7Y;09UBS;0V5AU;KOG3591;0DFMC;0UKIC;0RSD4;13KJ7	heat shock protein family B (small) member 1 [Source:HGNC Symbol;Acc:HGNC:5246]	3315	P04792;V9HW43
ENSG00000165272	629	128	1130	8.82812	3.14211	3.67569e-05	0.0497711	9	33441156	33447596	-	2911	AQP3	GO:0002684;GO:0003091;GO:0005515;GO:0005654;GO:0005737;GO:0005886;GO:0005886;GO:0005886;GO:0005886;GO:0005911;GO:0005911;GO:0006833;GO:0006833;GO:0006833;GO:0006833;GO:0015204;GO:0015250;GO:0015250;GO:0015250;GO:0015254;GO:0015254;GO:0015267;GO:0015267;GO:0015793;GO:0015793;GO:0015840;GO:0016020;GO:0016020;GO:0016020;GO:0016021;GO:0016021;GO:0016323;GO:0016323;GO:0032526;GO:0033280;GO:0042476;GO:…	K09876	-	P;G	09WF2;KOG0224;0UPF0;1CP72;0V7DN;0DEHB;13KEP;167CY;1AUG9;0RXWI	aquaporin 3 (Gill blood group) [Source:HGNC Symbol;Acc:HGNC:636]	360	Q92482
ENSG00000128422	90	3	177	59	5.88264	3.80805e-05	0.0497711	17	41619442	41624842	-	2996	KRT17	GO:0002009;GO:0005198;GO:0005198;GO:0005515;GO:0005737;GO:0005737;GO:0005829;GO:0005882;GO:0030307;GO:0031069;GO:0031069;GO:0031424;GO:0031424;GO:0045109;GO:0045111;GO:0045727;GO:0051798;GO:0070268;GO:0071944;GO:0005198;GO:0005198;GO:0005515;GO:0005882;GO:0045111;GO:0005198;GO:0005198;GO:0005882;GO:0005198;GO:0005198;GO:0005882;GO:0005198;GO:0005198;GO:0005882;GO:0045111;	K07604	-	Z	09UC4;169B9;0DFMN;1AWHH;0IFTF;13IBZ;0RRTY;0UM1I;1CQBB;0V5B8	keratin 17 [Source:HGNC Symbol;Acc:HGNC:6427]	3872	Q04695;Q14666
ENSG00000100336	213	27	399	14.7778	3.88536	4.49772e-05	0.0545862	22	36189124	36204840	-	4377	APOL4	GO:0003674;GO:0005576;GO:0005576;GO:0005576;GO:0005615;GO:0006629;GO:0006869;GO:0006869;GO:0006869;GO:0008289;GO:0008289;GO:0008289;GO:0042157;GO:0042157;GO:0043231;GO:0003674;GO:0005576;GO:0005576;GO:0005576;GO:0005615;GO:0006629;GO:0006869;GO:0006869;GO:0006869;GO:0008289;GO:0008289;GO:0008289;GO:0042157;GO:0042157;GO:0043231;GO:0003674;GO:0005576;GO:0005576;GO:0005576;GO:0005615;GO:0006629;GO:…	K14480	-	S;U	0UKBI;0VAS1;0IWES;1B7J7;1CSM0;13Q1H;0RUB3;0DMDZ;09ZVH;16JHR	apolipoprotein L4 [Source:HGNC Symbol;Acc:HGNC:14867]	80832	Q9BPW4
ENSG00000187867	77	2	152	76	6.24793	6.62545e-05	0.0728108	19	14053363	14062076	-	2795	PALM3	GO:0000166;GO:0001960;GO:0001960;GO:0005515;GO:0005524;GO:0005737;GO:0005886;GO:0008063;GO:0008063;GO:0016020;GO:0032496;GO:0032496;	-	-	T	16E8R;0VCJC;0DPKP;0J9JN;0A1YT;1AYZD;14116;0URGD;0RRQA;1CYJR	paralemmin 3 [Source:HGNC Symbol;Acc:HGNC:33274]	342979	A6NDB9
ENSG00000181773	368	69	667	9.66667	3.27302	7.25934e-05	0.0728108	1	27392622	27395814	+	2137	GPR3	GO:0004930;GO:0004930;GO:0004930;GO:0004930;GO:0004930;GO:0005515;GO:0005737;GO:0005886;GO:0005886;GO:0005887;GO:0007165;GO:0007186;GO:0007186;GO:0007186;GO:0007189;GO:0007189;GO:0016020;GO:0016021;GO:0016021;GO:0016021;GO:0019222;GO:0040020;GO:0120162;GO:0120162;	K04311	-	T	KOG3656;09XND;1CT9U;1B57J;0V8K3;0RTME;0UP5U;16CIJ;0DJ04;12TYS	G protein-coupled receptor 3 [Source:HGNC Symbol;Acc:HGNC:4484]	2827	P46089;F1DAM5
ENSG00000169126	356.5	66	647	9.80303	3.29323	7.28493e-05	0.0728108	10	27775186	27999079	-	6329	ARMC4	GO:0005515;GO:0005515;GO:0003341;GO:0003341;GO:0003356;GO:0005515;GO:0005515;GO:0005737;GO:0005856;GO:0005929;GO:0005930;GO:0005930;GO:0007368;GO:0007368;GO:0007507;GO:0021591;GO:0030030;GO:0036158;GO:0036158;GO:0042995;GO:0097546;GO:0003341;GO:0003356;GO:0005515;GO:0005515;GO:0005737;GO:0005856;GO:0005929;GO:0005930;GO:0005930;GO:0007368;GO:0030030;GO:0036158;GO:0042995;GO:0097546;GO:0003341;GO:…	K24125	-	Z;U	09YQ7;0UMSJ;165U4;1AX8U;0RRZG;0DP19;12QNX;1CXZ3;0V9MZ;KOG0167	armadillo repeat containing 4 [Source:HGNC Symbol;Acc:HGNC:25583]	55130	Q5T2S8;B7Z7Y0;A0A140VKF7
ENSG00000136634	100	6	194	32.3333	5.01495	9.33116e-05	0.0880809	1	206767602	206774541	-	3439	IL10	GO:0001818;GO:0001818;GO:0001938;GO:0002237;GO:0002639;GO:0002719;GO:0002875;GO:0002904;GO:0005125;GO:0005125;GO:0005125;GO:0005125;GO:0005125;GO:0005141;GO:0005141;GO:0005515;GO:0005515;GO:0005576;GO:0005576;GO:0005576;GO:0005576;GO:0005615;GO:0005615;GO:0005615;GO:0005615;GO:0006955;GO:0006955;GO:0006955;GO:0007165;GO:0007253;GO:0007568;GO:0008083;GO:0008285;GO:0008285;GO:0010033;GO:0010468;GO:…	K05443	-	W	09TS6;1CPSD;0DF2K;0RUNP;1B58D;16G37;0V4RH;13TP3;0UG7D;0IYFW	interleukin 10 [Source:HGNC Symbol;Acc:HGNC:5962]	3586	P22301;Q6FGW4
ENSG00000127954	261	44	478	10.8636	3.44144	0.00010559	0.0908315	7	88270892	88306894	-	11248	STEAP4	GO:0000139;GO:0005654;GO:0005768;GO:0005768;GO:0005768;GO:0005794;GO:0005886;GO:0005886;GO:0005886;GO:0005886;GO:0006811;GO:0008823;GO:0008823;GO:0009055;GO:0015677;GO:0015677;GO:0016020;GO:0016021;GO:0016491;GO:0020037;GO:0022900;GO:0031901;GO:0045444;GO:0045444;GO:0046872;GO:0052851;GO:0052851;GO:0052851;GO:0055072;GO:0055114;GO:0055114;GO:0055114;GO:0070062;GO:0070207;GO:0071949;GO:0000139;GO:…	K19876	EC:1.16.1.-	S;P	0V5Z3;09UZ9;0IF4F;0DG8T;12Q82;1B2SZ;16EB8;0UKRS;0RNRU;1CT19	STEAP4 metalloreductase [Source:HGNC Symbol;Acc:HGNC:21923]	79689	Q687X5
ENSG00000010030	287	51	523	10.2549	3.35824	0.000106917	0.0908315	6	36354091	36387800	-	2374	ETV7	GO:0000122;GO:0000790;GO:0000977;GO:0000981;GO:0000981;GO:0001227;GO:0003677;GO:0003700;GO:0003700;GO:0005515;GO:0005634;GO:0005634;GO:0005634;GO:0005654;GO:0006355;GO:0006355;GO:0006357;GO:0006366;GO:0009887;GO:0030154;GO:0042025;GO:0043565;GO:0043565;GO:1990837;GO:0000122;GO:0000790;GO:0000977;GO:0000981;GO:0000981;GO:0001227;GO:0003677;GO:0003700;GO:0003700;GO:0005515;GO:0005634;GO:0005634;GO:…	K03211	-	K	166BI;1D0K1;0DRE6;KOG3804;0A3U9;0VENR;1ATF7;12TCY;0RVJ8;0UHV2	ETS variant transcription factor 7 [Source:HGNC Symbol;Acc:HGNC:18160]	51513	Q9Y603
ENSG00000189325	53.5	0	107	Inf	Inf	0.000115674	0.0935911	6	36315761	36336888	-	3735	BNIP5	GO:0005515;	-	-	S	0VCN2;0A1SB;1690R;1AW74;0UHGY;0DNQP;0J23C;13VYA;1CYCG;0RNR2	BCL2 interacting protein 5 [Source:HGNC Symbol;Acc:HGNC:33769]	389384	P0C671
ENSG00000158373	257.5	45	470	10.4444	3.38466	0.000136694	0.105572	6	26158146	26171349	+	871	H2BC5	GO:0000786;GO:0000786;GO:0000786;GO:0003674;GO:0003677;GO:0003677;GO:0003677;GO:0003677;GO:0005515;GO:0005634;GO:0005654;GO:0005654;GO:0005694;GO:0005829;GO:0006334;GO:0016567;GO:0046982;GO:0046982;GO:0070062;GO:0000786;GO:0000786;GO:0000786;GO:0003674;GO:0003677;GO:0003677;GO:0003677;GO:0003677;GO:0005515;GO:0005634;GO:0005654;GO:0005654;GO:0005694;GO:0005829;GO:0006334;GO:0016567;GO:0046982;GO:…	K11252	-	B	KOG1744;0UV5W;13R30;1D359;0VI9I;0RYQY;1B5PW;16HK6;0A6NN;0DTN9	H2B clustered histone 5 [Source:HGNC Symbol;Acc:HGNC:4747]	3017	P62807;P58876;A0A024QZZ7
ENSG00000058085	442.5	98	787	8.03061	3.00551	0.000145478	0.107471	1	183186238	183245127	+	6770	LAMC2	GO:0005102;GO:0005201;GO:0005576;GO:0005576;GO:0005604;GO:0005604;GO:0007155;GO:0008045;GO:0008201;GO:0008284;GO:0008544;GO:0009887;GO:0009888;GO:0016358;GO:0030198;GO:0030335;GO:0031581;GO:0062023;GO:0005102;GO:0005201;GO:0005576;GO:0005576;GO:0005604;GO:0005604;GO:0005607;GO:0005615;GO:0005938;GO:0007155;GO:0008045;GO:0008201;GO:0008284;GO:0008544;GO:0009887;GO:0009888;GO:0016020;GO:0016358;GO:…	K06246	-	W	0S2KT;0WGAP;0IP6C;1DEXS;0V2XU;1BAV0;0E7Y7;16NMB;0B3W0;13C70	laminin subunit gamma 2 [Source:HGNC Symbol;Acc:HGNC:6493]	3918	Q13753
ENSG00000160888	683	170	1196	7.03529	2.81461	0.00015305	0.108353	19	13150411	13154911	+	3079	IER2	GO:0003677;GO:0005515;GO:0005634;GO:0005654;GO:0005737;GO:0030182;GO:0045944;GO:0048870;GO:0071774;GO:0003677;GO:0005515;GO:0005634;GO:0005654;GO:0005737;GO:0030182;GO:0045944;GO:0048870;GO:0071774;GO:0003677;GO:0005515;GO:0005634;GO:0005654;GO:0005737;GO:0005737;GO:0030182;GO:0045944;GO:0048870;GO:0071774;	-	-	O	1D06H;1AYW5;0DS44;0VEDZ;0UPAI;13RMZ;0A4MC;0RQPC;0IXGG;16BPD	immediate early response 2 [Source:HGNC Symbol;Acc:HGNC:28871]	9592	Q9BTL4;A0A024R7H1
ENSG00000131015	81	4	158	39.5	5.30378	0.000185446	0.126037	6	149942014	149949235	+	1335	ULBP2	GO:0002376;GO:0005515;GO:0005576;GO:0005576;GO:0005615;GO:0005615;GO:0005783;GO:0005886;GO:0005886;GO:0009897;GO:0009986;GO:0016020;GO:0016032;GO:0030101;GO:0031225;GO:0042267;GO:0046658;GO:0046703;	K07986	-	S;T	1D436;0DUSB;16HUM;13XQM;0A7HD;0RM2Y;0J4VC;1B66M;0UVSK;0VJ2E	UL16 binding protein 2 [Source:HGNC Symbol;Acc:HGNC:14894]	80328	Q9BZM5
ENSG00000235750	1159.5	327	1992	6.09174	2.60686	0.000217564	0.142178	1	175156986	175192999	-	4767	KIAA0040	GO:0016020;GO:0016021;GO:0016020;GO:0016021;GO:0005515;GO:0016020;GO:0016021;	-	-	S	0J3KP;13WWX;1B8CN;1D5A9;0VKFY;0DVXR;0UWBN;0AA2X	KIAA0040 [Source:HGNC Symbol;Acc:HGNC:28950]	9674	Q15053
ENSG00000165046	332	71	593	8.35211	3.06214	0.000228613	0.143866	8	38386207	38409527	+	6114	LETM2	GO:0005739;GO:0005743;GO:0006875;GO:0016020;GO:0016021;GO:0043022;GO:0043022;GO:0005739;GO:0016020;GO:0016021;GO:0043022;GO:0043022;GO:0005739;GO:0005743;GO:0006875;GO:0016020;GO:0016021;GO:0043022;GO:0043022;GO:0005739;GO:0005743;GO:0006875;GO:0016020;GO:0016021;GO:0043022;GO:0043022;GO:0005739;GO:0005743;GO:0006875;GO:0016020;GO:0016021;GO:0043022;GO:0043022;	-	-	S;L	1AV0F;0DHDK;12NTR;167WW;09W4H;0V72V;KOG1043;0UHEH;1CS3U;0RR3E	leucine zipper and EF-hand containing transmembrane protein 2 [Source:HGNC Symbol;Acc:HGNC:14648]	137994	Q2VYF4
ENSG00000162891	188.5	31	346	11.1613	3.48043	0.000284215	0.172468	1	206865354	206869223	+	1567	IL20	GO:0005102;GO:0005102;GO:0005125;GO:0005125;GO:0005576;GO:0005576;GO:0005615;GO:0005615;GO:0019221;GO:0042531;GO:0045517;GO:0045517;GO:0045518;GO:0045606;GO:0045618;GO:0045672;GO:0050727;GO:0005102;GO:0005102;GO:0005125;GO:0005576;GO:0005576;GO:0005615;GO:0019221;GO:0042531;GO:0045517;GO:0045606;GO:0045618;GO:0050727;GO:0005102;GO:0005102;GO:0005125;GO:0005576;GO:0005576;GO:0005615;GO:0019221;GO:…	K22667	-	O;T	1D11F;1B460;0VAJ3;0UUD0;13Q0E;0RXNT;0IW76;0DRTA;0A48X;16H4E	interleukin 20 [Source:HGNC Symbol;Acc:HGNC:6002]	50604	Q9NYY1
ENSG00000187837	525	135	915	6.77778	2.76081	0.000304156	0.178204	6	26055740	26056470	-	731	H1-2	GO:0000122;GO:0000786;GO:0000786;GO:0000790;GO:0003677;GO:0003677;GO:0003677;GO:0003677;GO:0003690;GO:0003723;GO:0005515;GO:0005634;GO:0005634;GO:0005694;GO:0005719;GO:0005719;GO:0006334;GO:0006334;GO:0006355;GO:0006357;GO:0016584;GO:0016584;GO:0030261;GO:0031490;GO:0031492;GO:0031936;GO:0035327;GO:0042025;GO:0045910;GO:0080182;GO:0098532;	K11275	-	B	0VJ3T;1D456;0RVX5;0A883;16I8R;0DUU7;0UVSR;14304;1B6IV;KOG4012	H1.2 linker histone, cluster member [Source:HGNC Symbol;Acc:HGNC:4716]	3006	P16403
ENSG00000166793	400	97	703	7.24742	2.85747	0.000341174	0.193229	11	57645087	57649944	-	4460	YPEL4	GO:0005634;GO:0005730;GO:0046872;GO:0005634;GO:0046872;GO:0005634;GO:0005730;GO:0046872;GO:0005634;GO:0005730;GO:0046872;	-	-	S;U	1D30W;0UV16;13QS0;0DTP8;1B5IY;0VHHI;16HC7;0A6PM;KOG3399;0RYSV	yippee like 4 [Source:HGNC Symbol;Acc:HGNC:18328]	219539	Q96NS1;A0A024R4Y8
ENSG00000170893	165.5	26	305	11.7308	3.55223	0.000363506	0.199236	3	129974688	129977935	+	1592	TRH	GO:0005179;GO:0005576;GO:0005576;GO:0005576;GO:0008437;GO:0008437;GO:0009755;GO:0009755;GO:0009755;GO:0001666;GO:0001692;GO:0001692;GO:0005179;GO:0005515;GO:0005576;GO:0005576;GO:0005576;GO:0005576;GO:0005634;GO:0005634;GO:0005737;GO:0005886;GO:0005886;GO:0007165;GO:0007186;GO:0007267;GO:0007628;GO:0008437;GO:0008437;GO:0008437;GO:0008437;GO:0008437;GO:0009409;GO:0009749;GO:0009755;GO:0009755;GO:…	K05253	-	W;T	0DTR1;1D38Z;13S1K;0IXZK;1B4Y5;16GY5;0VHSY;0A6YT;0UV2Z;0RSM8	thyrotropin releasing hormone [Source:HGNC Symbol;Acc:HGNC:12298]	7200	P20396
ENSG00000109321	1636	510	2762	5.41569	2.43714	0.000386346	0.205138	4	74445136	74455005	+	1642	AREG	GO:0000139;GO:0000165;GO:0005125;GO:0005154;GO:0005515;GO:0005576;GO:0005615;GO:0005615;GO:0005615;GO:0005615;GO:0005789;GO:0006888;GO:0007165;GO:0007173;GO:0007173;GO:0007173;GO:0007186;GO:0007267;GO:0008083;GO:0008083;GO:0008083;GO:0008284;GO:0008284;GO:0009986;GO:0010838;GO:0012507;GO:0016020;GO:0016021;GO:0030665;GO:0033116;GO:0042059;GO:0045741;GO:0048208;GO:0051897;GO:0061024;GO:0005154;GO:…	K09782	-	-	-	amphiregulin [Source:HGNC Symbol;Acc:HGNC:651]	374	P15514
ENSG00000175592	3562.5	1212	5913	4.87871	2.2865	0.000582334	0.279163	11	65892049	65900573	-	1887	FOSL1	GO:0000790;GO:0000977;GO:0000978;GO:0000978;GO:0000978;GO:0000981;GO:0000981;GO:0001228;GO:0001701;GO:0003677;GO:0003677;GO:0003677;GO:0003677;GO:0003700;GO:0003700;GO:0003700;GO:0005515;GO:0005634;GO:0005634;GO:0005634;GO:0005634;GO:0005634;GO:0005634;GO:0005654;GO:0005829;GO:0006355;GO:0006355;GO:0006357;GO:0006357;GO:0006357;GO:0006357;GO:0006935;GO:0006968;GO:0007296;GO:0007565;GO:0007612;GO:…	K04502	-	K	0VE9S;1AV5K;0RNUV;KOG1414;0UJNM;13REE;0A3EX;0DHGN;1CS70;1681M	FOS like 1, AP-1 transcription factor subunit [Source:HGNC Symbol;Acc:HGNC:13718]	8061	P15407;A0A0S2Z595
ENSG00000151929	6066	2096	10036	4.78817	2.25947	0.000591482	0.279163	10	119651380	119677819	+	2737	BAG3	GO:0000045;GO:0000774;GO:0000774;GO:0000774;GO:0001725;GO:0005515;GO:0005515;GO:0005515;GO:0005515;GO:0005634;GO:0005634;GO:0005737;GO:0005737;GO:0005829;GO:0005829;GO:0005829;GO:0005829;GO:0005886;GO:0006457;GO:0006915;GO:0007420;GO:0008625;GO:0010664;GO:0010664;GO:0010664;GO:0016020;GO:0016235;GO:0021510;GO:0030018;GO:0031072;GO:0034605;GO:0034620;GO:0042307;GO:0043005;GO:0043066;GO:0043066;GO:…	K09557	-	O;T	KOG4361;0VABT;KOG0940;09ZER;0DKX1;0UPZ2;1CVS9;12TKZ;1AZNI;16C9E;0RXS7	BAG cochaperone 3 [Source:HGNC Symbol;Acc:HGNC:939]	9531	O95817
ENSG00000105939	2681	907	4455	4.9118	2.29625	0.000610161	0.280196	7	139043515	139109720	-	8241	ZC3HAV1	GO:0002376;GO:0003723;GO:0003950;GO:0005515;GO:0005515;GO:0005634;GO:0005737;GO:0005829;GO:0006471;GO:0009615;GO:0045071;GO:0045087;GO:0045296;GO:0046872;GO:0046872;GO:0046872;GO:0051607;GO:0061014;GO:0003950;GO:0003950;GO:0005829;GO:0046872;GO:0046872;GO:0046872;GO:0002376;GO:0003723;GO:0005515;GO:0005515;GO:0005634;GO:0005737;GO:0005829;GO:0006471;GO:0009615;GO:0032727;GO:0032728;GO:0043123;GO:…	K15259	EC:2.4.2.30	S;K	16DSQ;1CRAF;09VC4;0V6BA;0IEI4;12P7S;0DGKK;1AXY2;0UN5G;0RKSN	zinc finger CCCH-type containing, antiviral 1 [Source:HGNC Symbol;Acc:HGNC:23721]	56829	Q7Z2W4
ENSG00000258947	88	8	168	21	4.39232	0.000632088	0.282626	16	89921392	89938761	+	4430	TUBB3	GO:0000166;GO:0003924;GO:0003924;GO:0003924;GO:0005200;GO:0005200;GO:0005525;GO:0005525;GO:0005525;GO:0005737;GO:0005856;GO:0005874;GO:0005874;GO:0005874;GO:0007010;GO:0007017;GO:0007017;GO:0000166;GO:0000226;GO:0000278;GO:0003924;GO:0003924;GO:0005200;GO:0005200;GO:0005200;GO:0005515;GO:0005525;GO:0005525;GO:0005525;GO:0005525;GO:0005634;GO:0005737;GO:0005737;GO:0005856;GO:0005874;GO:0005874;GO:…	K07375	-	Z	1AUBK;0DEPX;KOG1375;09TCM;12NDK;166DF;0UIDH;0S084;1CPDK;0V4BS	tubulin beta 3 class III [Source:HGNC Symbol;Acc:HGNC:20772]	10381	Q13509;Q53G92
ENSG00000162746	81	7	155	22.1429	4.46877	0.000799502	0.342864	1	161721563	161728143	+	2592	FCRLB	GO:0004888;GO:0005737;GO:0005737;GO:0005783;GO:0005887;GO:0007166;GO:0050777;GO:0050777;GO:0004888;GO:0005737;GO:0005737;GO:0005783;GO:0005887;GO:0007166;GO:0050777;GO:0004888;GO:0005737;GO:0005737;GO:0005783;GO:0005887;GO:0007166;GO:0050777;GO:0004888;GO:0005737;GO:0005737;GO:0005783;GO:0005887;GO:0007166;GO:0050777;GO:0004888;GO:0005737;GO:0005737;GO:0005783;GO:0005887;GO:0007166;GO:0050777;	-	-	U	1AVH1;0DKYZ;0IDZ6;0UQ1A;0A40F;13IUF;0VEQD;0RKSA;1CVTW;16M24	Fc receptor like B [Source:HGNC Symbol;Acc:HGNC:26431]	127943	Q6BAA4
ENSG00000138755	55	2	108	54	5.75489	0.000884487	0.362416	4	76001275	76007509	-	2761	CXCL9	GO:0005125;GO:0005125;GO:0005515;GO:0005576;GO:0005576;GO:0005576;GO:0005576;GO:0005615;GO:0005615;GO:0005615;GO:0005615;GO:0006935;GO:0006935;GO:0006935;GO:0006935;GO:0006952;GO:0006952;GO:0006952;GO:0006954;GO:0006954;GO:0006954;GO:0006955;GO:0006955;GO:0006955;GO:0006968;GO:0007165;GO:0007186;GO:0007186;GO:0007189;GO:0007267;GO:0008009;GO:0008009;GO:0008009;GO:0008009;GO:0008009;GO:0009617;GO:…	K05416	-	T;W;U	0A9Y1;0RZTN;1D57T;0VKVP;13UWU;0DVXJ;0J1Z5;0UWB9;16MTD;1B6TX	C-X-C motif chemokine ligand 9 [Source:HGNC Symbol;Acc:HGNC:7098]	4283	Q07325
ENSG00000189060	3031	1077	4985	4.6286	2.21058	0.000895856	0.362416	22	37805093	37807436	+	2344	H1-0	GO:0000122;GO:0000786;GO:0000786;GO:0000790;GO:0003677;GO:0003677;GO:0003677;GO:0003680;GO:0003690;GO:0003690;GO:0003723;GO:0005515;GO:0005634;GO:0005634;GO:0005634;GO:0005654;GO:0005654;GO:0005694;GO:0005719;GO:0005794;GO:0006309;GO:0006334;GO:0006334;GO:0006342;GO:0006355;GO:0015629;GO:0016584;GO:0016604;GO:0017053;GO:0030261;GO:0031490;GO:0031492;GO:0031936;GO:0042025;GO:0045910;GO:2000679;	K11275	-	B	1B5ZG;0VMUH;13WV0;0S0RR;0DUB5;1D3NR;16HXM;0UVH4;KOG4012;0A7I8	H1.0 linker histone [Source:HGNC Symbol;Acc:HGNC:4714]	3005	P07305
ENSG00000204389	21458	7907	35009	4.4276	2.14652	0.000932515	0.366774	6	31815543	31817946	+	2404	HSPA1A	GO:0000166;GO:0001618;GO:0001664;GO:0003714;GO:0003723;GO:0005102;GO:0005515;GO:0005515;GO:0005515;GO:0005515;GO:0005515;GO:0005524;GO:0005524;GO:0005524;GO:0005576;GO:0005634;GO:0005634;GO:0005654;GO:0005737;GO:0005737;GO:0005737;GO:0005739;GO:0005783;GO:0005813;GO:0005814;GO:0005815;GO:0005829;GO:0005829;GO:0005829;GO:0005856;GO:0005886;GO:0005925;GO:0006402;GO:0006986;GO:0006986;GO:0007041;GO:…	K03283	-	O	1ATY5;09YID;16CSM;0USSJ;0V9G5;KOG0101;12PIY;1CUSF;0DH5C	heat shock protein family A (Hsp70) member 1A [Source:HGNC Symbol;Acc:HGNC:5232]	3303	P0DMV8;P0DMV9;A8K5I0;B3KTT5
ENSG00000172602	700.5	222	1179	5.31081	2.40893	0.0009498	0.366774	12	48857145	48865870	-	3948	RND1	GO:0003924;GO:0003924;GO:0005525;GO:0005525;GO:0005886;GO:0015629;GO:0043231;GO:0000166;GO:0003924;GO:0003924;GO:0003924;GO:0003924;GO:0005102;GO:0005515;GO:0005525;GO:0005525;GO:0005525;GO:0005525;GO:0005737;GO:0005737;GO:0005829;GO:0005856;GO:0005856;GO:0005886;GO:0005886;GO:0005886;GO:0005912;GO:0005938;GO:0007015;GO:0007015;GO:0007162;GO:0007163;GO:0007264;GO:0007264;GO:0008360;GO:0015629;GO:…	K07531	-	Z;S	09ZA0;16BR4;0DKS8;0RUED;0VA74;KOG0393;1CVKW;13KD7;1AYY6;0UU21	Rho family GTPase 1 [Source:HGNC Symbol;Acc:HGNC:18314]	27289	Q92730
ENSG00000197261	381	107	655	6.1215	2.61388	0.00101167	0.381983	6	49550646	49561907	+	2940	C6orf141	GO:0001835;GO:0005515;GO:0001835;GO:0005515;GO:0001835;GO:0005515;	-	-	S	0A7ZT;0RU76;0IY9G;0DUPP;1D410;13RJM;16IBI;1B6J5;0UVS5;0VIV9	chromosome 6 open reading frame 141 [Source:HGNC Symbol;Acc:HGNC:21351]	135398	Q5SZD1;A0A024RD72
ENSG00000163273	110.5	16	205	12.8125	3.67948	0.00117102	0.432538	2	231921809	231926396	-	1075	NPPC	GO:0001503;GO:0001666;GO:0003418;GO:0003418;GO:0003419;GO:0003419;GO:0005102;GO:0005102;GO:0005102;GO:0005179;GO:0005179;GO:0005179;GO:0005179;GO:0005179;GO:0005576;GO:0005576;GO:0005576;GO:0005576;GO:0005615;GO:0006182;GO:0006182;GO:0006457;GO:0007168;GO:0007168;GO:0007168;GO:0008285;GO:0009791;GO:0010753;GO:0019934;GO:0022414;GO:0030141;GO:0032966;GO:0032991;GO:0040014;GO:0042493;GO:0045471;GO:…	K12336	-	W;T	1B5ZC;0VID3;0IZBQ;0DUBA;1D3NU;16IKU;13TT9;0RYZD;0UVHB;0A7IF	natriuretic peptide C [Source:HGNC Symbol;Acc:HGNC:7941]	4880	P23582;E5LCN7
ENSG00000163053	704	232	1176	5.06897	2.34169	0.00126876	0.447019	2	230034982	230068993	-	4932	SLC16A14	GO:0005886;GO:0005887;GO:0008028;GO:0015293;GO:0015718;GO:0016020;GO:0016021;GO:0016021;GO:0022857;GO:0022857;GO:0055085;GO:0055085;GO:0016020;GO:0016021;GO:0022857;GO:0022857;GO:0055085;GO:0055085;GO:0016020;GO:0016021;GO:0022857;GO:0022857;GO:0055085;GO:0055085;	K08190	-	G	KOG2504	solute carrier family 16 member 14 [Source:HGNC Symbol;Acc:HGNC:26417]	151473	Q7RTX9
ENSG00000111981	52	2	102	51	5.67243	0.00128784	0.447019	6	149963943	149973715	+	3211	ULBP1	GO:0002376;GO:0005515;GO:0005615;GO:0005783;GO:0005829;GO:0005886;GO:0005886;GO:0005886;GO:0009897;GO:0016020;GO:0016032;GO:0030101;GO:0031225;GO:0042267;GO:0046658;GO:0046703;GO:0050776;	K07986	-	S;W	16F84;1D436;0DUSB;0RUKY;13XQM;0A7HD;0J4VC;0UVSK;0VJ2E;1B2HB	UL16 binding protein 1 [Source:HGNC Symbol;Acc:HGNC:14893]	80329	Q9BZM6
ENSG00000120949	522	168	876	5.21429	2.38247	0.00155082	0.516666	1	12063303	12144207	+	3812	TNFRSF8	GO:0004888;GO:0004888;GO:0004888;GO:0005515;GO:0005737;GO:0005886;GO:0005886;GO:0005886;GO:0007165;GO:0007165;GO:0007165;GO:0008285;GO:0016020;GO:0016021;GO:0032759;GO:0032760;GO:0033209;GO:0043065;GO:0070062;GO:0071260;GO:0004888;GO:0004888;GO:0004888;GO:0005515;GO:0005737;GO:0005886;GO:0005886;GO:0005886;GO:0007165;GO:0007165;GO:0007165;GO:0008285;GO:0016020;GO:0016021;GO:0032759;GO:0032760;GO:…	K05145	-	T	0VFDM;16EI8;0RUR2;1D0IF;1AUD7;13SRK;0A28F;0IZAX;0DS15;0UM39	TNF receptor superfamily member 8 [Source:HGNC Symbol;Acc:HGNC:11923]	943	P28908;A5D8T4
ENSG00000137267	876.5	308	1445	4.69156	2.23007	0.00166134	0.533386	6	3153666	3157544	-	1748	TUBB2A	GO:0000166;GO:0000226;GO:0000278;GO:0001764;GO:0003924;GO:0003924;GO:0005200;GO:0005200;GO:0005200;GO:0005515;GO:0005525;GO:0005525;GO:0005525;GO:0005525;GO:0005634;GO:0005737;GO:0005737;GO:0005856;GO:0005874;GO:0005874;GO:0005874;GO:0005874;GO:0007017;GO:0007017;GO:0007017;GO:0070062;GO:1903561;	K07375	-	Z	1AUBC;KOG1375;0V5GJ;12NDK;165UB;1CSK9;0S0JD;09UH7;0DHVM;0UI5E	tubulin beta 2A class IIa [Source:HGNC Symbol;Acc:HGNC:12412]	7280	Q13885
ENSG00000069399	1279.5	467	2092	4.47966	2.16339	0.00167985	0.533386	19	44747705	44760044	+	3094	BCL3	GO:0000978;GO:0002268;GO:0002315;GO:0002455;GO:0002467;GO:0003700;GO:0005515;GO:0005515;GO:0005515;GO:0005634;GO:0005654;GO:0005737;GO:0005829;GO:0005886;GO:0006351;GO:0006974;GO:0007249;GO:0008134;GO:0009615;GO:0010225;GO:0019730;GO:0030198;GO:0030330;GO:0030496;GO:0030674;GO:0032717;GO:0032720;GO:0032729;GO:0032733;GO:0032991;GO:0032996;GO:0033257;GO:0042088;GO:0042742;GO:0042771;GO:0042832;GO:…	K09258	-	S;K;E	13MDS;1CTIZ;0RRC4;KOG0504;0VD0G;1AWHJ;16EB7;0A24Y;0UT49;0DPT6	BCL3 transcription coactivator [Source:HGNC Symbol;Acc:HGNC:998]	602	P20749
ENSG00000089199	673	229	1117	4.87773	2.28621	0.00169518	0.533386	20	5911510	5925353	+	4447	CHGB	GO:0005179;GO:0005515;GO:0005576;GO:0005615;GO:0005788;GO:0007165;GO:0030141;GO:0030141;GO:0030141;GO:0030141;GO:0043687;GO:0044267;GO:0005576;GO:0030141;GO:0030141;	K19991	-	O;W	0V73P;13MCU;0DHEQ;1655R;09W5E;1CS4S;0UJJP;0RM6T;0IVJ3;1AZZD	chromogranin B [Source:HGNC Symbol;Acc:HGNC:1930]	1114	P05060
ENSG00000203814	120	21	219	10.4286	3.38247	0.00181958	0.549993	1	149782689	149812373	-	3196	H2BC18	GO:0000786;GO:0000786;GO:0000786;GO:0003674;GO:0003677;GO:0003677;GO:0003677;GO:0003677;GO:0005634;GO:0005654;GO:0005654;GO:0005694;GO:0005829;GO:0006334;GO:0046982;GO:0046982;GO:0070062;GO:0000786;GO:0000786;GO:0000786;GO:0003674;GO:0003677;GO:0003677;GO:0003677;GO:0003677;GO:0005634;GO:0005654;GO:0005654;GO:0005694;GO:0005829;GO:0006334;GO:0046982;GO:0046982;GO:0070062;	K11252	-	B	0DTRI;KOG1744;0A6S1;16JYG;13R30;0S1PB;0VI9I;0UV3T;1B5P9;1D33H	H2B clustered histone 18 [Source:HGNC Symbol;Acc:HGNC:24700]	440689	Q5QNW6
ENSG00000185880	1961	744	3178	4.27151	2.09474	0.00184034	0.549993	15	44728988	44767829	+	9265	TRIM69	GO:0000209;GO:0004842;GO:0005515;GO:0005515;GO:0005634;GO:0005737;GO:0005737;GO:0005829;GO:0006915;GO:0016567;GO:0016567;GO:0016607;GO:0016740;GO:0046872;GO:0061630;GO:0000209;GO:0004842;GO:0005515;GO:0005515;GO:0005634;GO:0005737;GO:0005737;GO:0005829;GO:0006915;GO:0016567;GO:0016567;GO:0016607;GO:0016740;GO:0046872;GO:0061630;GO:0000209;GO:0004842;GO:0005515;GO:0005515;GO:0005634;GO:0005737;GO:…	K12034	EC:2.3.2.27	O	0B6A8;KOG2177;1DGAE;0V3TN;0WJ03;13FY8;0S30V;16P5F;1BBGP;0E9F4	tripartite motif containing 69 [Source:HGNC Symbol;Acc:HGNC:17857]	140691	Q86WT6
ENSG00000123689	538.5	179	898	5.01676	2.32676	0.00187098	0.549993	1	209675412	209676390	+	876	G0S2	GO:0003674;GO:0005515;GO:0005515;GO:0005739;GO:0005739;GO:0005811;GO:0006915;GO:0019216;GO:0097191;GO:0120162;GO:0120162;GO:2001238;GO:2001238;	-	-	T	1B6JG;1D4W0;16IMN;0J22N;0VKCE;0UW8G;0A9FN;0RZ3D;0DVM8;13UQ8	G0/G1 switch 2 [Source:HGNC Symbol;Acc:HGNC:30229]	50486	P27469
ENSG00000141574	494	162	826	5.09877	2.35015	0.00190981	0.549993	17	82321024	82334074	-	2909	SECTM1	GO:0005125;GO:0005125;GO:0005125;GO:0005515;GO:0005576;GO:0005615;GO:0005794;GO:0005886;GO:0006955;GO:0006955;GO:0006955;GO:0007165;GO:0007498;GO:0016020;GO:0016021;GO:0016021;GO:0016021;GO:0016021;GO:0043123;GO:0070062;GO:0005125;GO:0005125;GO:0006955;GO:0006955;GO:0007165;GO:0005125;GO:0005125;GO:0006955;GO:0006955;GO:0007165;GO:0016020;GO:0016021;GO:0005125;GO:0005125;GO:0006955;GO:0006955;GO:…	-	-	O;W;T	0A9IS;0DVRB;147FV;16IAT;0VKS2;0JFYD;1B6Q8;0RVNP;1D505;0UWC8	secreted and transmembrane 1 [Source:HGNC Symbol;Acc:HGNC:10707]	6398	Q8WVN6
ENSG00000103145	501.5	168	835	4.97024	2.31331	0.00217076	0.612837	16	3022625	3024286	-	1428	HCFC1R1	GO:0005634;GO:0005654;GO:0005737;GO:0005634;GO:0005654;GO:0005737;GO:0005634;GO:0005654;GO:0005737;GO:0005654;	-	-	K	0DU4G;0UVBP;0RYTA;0A81Y;13TWP;1D41Z;0VIW8;16HP6;0IZTH;1B5JP	host cell factor C1 regulator 1 [Source:HGNC Symbol;Acc:HGNC:21198]	54985	Q9NWW0
ENSG00000110400	405	130	680	5.23077	2.38702	0.00221251	0.612837	11	119623408	119729200	-	7817	NECTIN1	GO:0001618;GO:0005515;GO:0005515;GO:0005576;GO:0005886;GO:0005886;GO:0005911;GO:0005911;GO:0005912;GO:0005912;GO:0005912;GO:0006955;GO:0007155;GO:0007155;GO:0007155;GO:0007156;GO:0007156;GO:0007157;GO:0007157;GO:0015026;GO:0016020;GO:0016020;GO:0016021;GO:0016021;GO:0016021;GO:0016032;GO:0019062;GO:0019062;GO:0030054;GO:0034332;GO:0042734;GO:0042802;GO:0042803;GO:0042803;GO:0042803;GO:0042995;GO:…	K06081	-	W;T	1ASVF;0V6TR;0S04Y;1CXZZ;1648N;0DP21;13KX8;0IF17;0A1EH;0UH71	nectin cell adhesion molecule 1 [Source:HGNC Symbol;Acc:HGNC:9706]	5818	Q15223
ENSG00000135604	305.5	91	520	5.71429	2.51457	0.00223624	0.612837	6	144150517	144191939	+	5504	STX11	GO:0000149;GO:0005484;GO:0005484;GO:0005484;GO:0005484;GO:0005515;GO:0005515;GO:0005794;GO:0005794;GO:0005794;GO:0005886;GO:0006886;GO:0006886;GO:0006886;GO:0006887;GO:0006906;GO:0008021;GO:0012505;GO:0015031;GO:0016020;GO:0016020;GO:0016020;GO:0016021;GO:0016192;GO:0016192;GO:0031201;GO:0031629;GO:0042734;GO:0048278;GO:0048787;GO:0061025;	K08487	-	U	0V6HU;0UT3A;13HDA;1B4JJ;1CRHC;0DGTA;16BUN;09VIK;0RMW0;KOG0810	syntaxin 11 [Source:HGNC Symbol;Acc:HGNC:11429]	8676	O75558
ENSG00000097046	871.5	320	1423	4.44688	2.15279	0.00234031	0.621211	1	91500851	91525764	+	3599	CDC7	GO:0000082;GO:0000082;GO:0000166;GO:0000727;GO:0004672;GO:0004672;GO:0004672;GO:0004674;GO:0004674;GO:0005515;GO:0005515;GO:0005524;GO:0005524;GO:0005524;GO:0005634;GO:0005634;GO:0005634;GO:0005654;GO:0005654;GO:0005737;GO:0005737;GO:0006260;GO:0006468;GO:0006468;GO:0007049;GO:0008284;GO:0010571;GO:0010971;GO:0016301;GO:0016301;GO:0016310;GO:0016740;GO:0018105;GO:0044770;GO:0045171;GO:0046872;GO:…	K02214	EC:2.7.11.1	D;L	0USGB;0RSP0;16888;KOG1167;0DIYF;0A0QK;0VBKW;1AVCI;1CY29;12QWV	cell division cycle 7 [Source:HGNC Symbol;Acc:HGNC:1745]	8317	O00311;A0A384MTU6
ENSG00000134668	323.5	99	548	5.53535	2.46868	0.00237648	0.621211	1	31790422	31816051	-	7085	SPOCD1	GO:0006351;GO:0006351;GO:0010923;GO:0006351;GO:0006351;GO:0010923;GO:0006351;GO:0006351;GO:0006351;GO:0006351;GO:0010923;GO:0006351;GO:0006351;	K17596	-	K	0DP97;16BKJ;13IQB;1CY79;0USMJ;0RKMB;0VEJX;1AYT6;KOG1634;0A3R9	SPOC domain containing 1 [Source:HGNC Symbol;Acc:HGNC:26338]	90853	Q6ZMY3
ENSG00000110492	5389.5	2188	8591	3.92642	1.97321	0.00248306	0.639237	11	46380756	46383837	+	2196	MDK	GO:0002232;GO:0002286;GO:0002690;GO:0005515;GO:0005515;GO:0005576;GO:0005576;GO:0007010;GO:0007162;GO:0007165;GO:0007219;GO:0007275;GO:0007399;GO:0008083;GO:0008083;GO:0008083;GO:0008083;GO:0008201;GO:0009611;GO:0010667;GO:0010718;GO:0010759;GO:0010838;GO:0010976;GO:0010996;GO:0030154;GO:0030279;GO:0030325;GO:0030335;GO:0032330;GO:0032735;GO:0035374;GO:0042246;GO:0043524;GO:0044849;GO:0045582;GO:…	K06828	-	T	0UVFT;1D3MT;0S1TB;0VIC4;13UBD;0J0E8;0DUA3;0A7H7;16I0N;1B5Y3	midkine [Source:HGNC Symbol;Acc:HGNC:6972]	4192	P21741
ENSG00000158406	125	25	225	9	3.16993	0.00274535	0.685975	6	26277609	26285638	-	2163	H4C8	GO:0000183;GO:0000228;GO:0000784;GO:0000786;GO:0000786;GO:0000788;GO:0003677;GO:0003677;GO:0003677;GO:0003723;GO:0005515;GO:0005515;GO:0005515;GO:0005576;GO:0005634;GO:0005654;GO:0005694;GO:0006303;GO:0006334;GO:0006334;GO:0006335;GO:0006336;GO:0006352;GO:0016020;GO:0016233;GO:0019904;GO:0032200;GO:0032991;GO:0034080;GO:0044267;GO:0045652;GO:0045653;GO:0045814;GO:0046982;GO:0060964;GO:0070062;GO:…	K11254	-	-	-	H4 clustered histone 8 [Source:HGNC Symbol;Acc:HGNC:4788]	8365	P62805;B2R4R0
ENSG00000162894	121.5	24	219	9.125	3.18982	0.00284608	0.692075	1	206903317	206923247	-	3417	FCMR	GO:0002376;GO:0005576;GO:0006968;GO:0016020;GO:0016021;GO:0043066;GO:0002376;GO:0005576;GO:0006968;GO:0016020;GO:0016021;GO:0043066;GO:0002376;GO:0005576;GO:0006968;GO:0016020;GO:0016021;GO:0043066;	-	-	T	0V66Y;1AZCX;13P87;09V7D;0DGG7;0IJ2J;0UI9F;16FX3;0RRFA;1CR5T	Fc fragment of IgM receptor [Source:HGNC Symbol;Acc:HGNC:14315]	9214	O60667
ENSG00000197903	335.5	107	564	5.27103	2.39808	0.00288576	0.692075	6	27146361	27146855	-	495	H2BC12	GO:0000786;GO:0000786;GO:0000786;GO:0002227;GO:0003674;GO:0003677;GO:0003677;GO:0003677;GO:0003677;GO:0005515;GO:0005615;GO:0005634;GO:0005654;GO:0005654;GO:0005694;GO:0005829;GO:0006334;GO:0016567;GO:0019731;GO:0031640;GO:0042742;GO:0046982;GO:0046982;GO:0050829;GO:0050830;GO:0061844;	K11252	-	B	KOG1744;1D300;13R30;0VI9I;1B5EE;0A6NN;16HC6;0UV9D;0S1RZ;0DTN9	H2B clustered histone 12 [Source:HGNC Symbol;Acc:HGNC:13954]	85236	O60814;A0A024RCL8
ENSG00000198576	3950	1622	6278	3.87053	1.95253	0.00289196	0.692075	8	142611049	142614479	-	2993	ARC	GO:0001669;GO:0003723;GO:0003729;GO:0003729;GO:0005515;GO:0005737;GO:0005737;GO:0005768;GO:0005856;GO:0005886;GO:0005886;GO:0005938;GO:0006897;GO:0007010;GO:0007010;GO:0007275;GO:0007492;GO:0007612;GO:0007616;GO:0007616;GO:0007616;GO:0007616;GO:0009952;GO:0014069;GO:0015629;GO:0015629;GO:0016020;GO:0016477;GO:0022604;GO:0030054;GO:0030425;GO:0030425;GO:0031410;GO:0031901;GO:0042995;GO:0043025;GO:…	K15867	-	Z	13MVY;0UPC0;1AUZ9;0DP49;167VF;0IIAZ;0VCC3;0A1GI;1CY28;0RPU3	activity regulated cytoskeleton associated protein [Source:HGNC Symbol;Acc:HGNC:648]	23237	Q7LC44
ENSG00000180573	385.5	128	643	5.02344	2.32867	0.00298278	0.694962	6	26124145	26139116	+	1668	H2AC6	GO:0000786;GO:0000786;GO:0000786;GO:0000790;GO:0003674;GO:0003677;GO:0003677;GO:0003677;GO:0003677;GO:0005515;GO:0005634;GO:0005654;GO:0005694;GO:0006325;GO:0006342;GO:0008285;GO:0046982;GO:0046982;GO:0070062;GO:0000786;GO:0000786;GO:0000790;GO:0003674;GO:0003677;GO:0003677;GO:0003677;GO:0005515;GO:0005634;GO:0005654;GO:0005694;GO:0006325;GO:0006342;GO:0008285;GO:0046982;GO:0070062;GO:0000786;GO:…	K11251	-	B	13R2C;16HF8;0A7F9;1D307;0DTNE;1B5K0;0VI9V;0RYPK;KOG1756;0UUWX	H2A clustered histone 6 [Source:HGNC Symbol;Acc:HGNC:4733]	8334	Q93077;A0A024R017
ENSG00000277075	66.5	7	126	18	4.16993	0.00310672	0.694962	6	26216975	26217483	+	509	H2AC8	GO:0000786;GO:0000786;GO:0000786;GO:0000790;GO:0003677;GO:0003677;GO:0003677;GO:0003677;GO:0005515;GO:0005634;GO:0005694;GO:0006325;GO:0006342;GO:0008285;GO:0046982;GO:0046982;GO:0070062;	K11251	-	B	KOG1756	H2A clustered histone 8 [Source:HGNC Symbol;Acc:HGNC:4724]	3012	P04908;Q08AJ9
ENSG00000186834	758	286	1230	4.3007	2.10457	0.00324249	0.694962	17	45148475	45152099	+	3625	HEXIM1	GO:0000122;GO:0000122;GO:0000122;GO:0000122;GO:0000122;GO:0002218;GO:0002376;GO:0004860;GO:0004861;GO:0004861;GO:0004861;GO:0004861;GO:0005515;GO:0005515;GO:0005515;GO:0005634;GO:0005634;GO:0005634;GO:0005634;GO:0005634;GO:0005634;GO:0005654;GO:0005654;GO:0005737;GO:0005737;GO:0005737;GO:0005737;GO:0005737;GO:0007507;GO:0017069;GO:0017069;GO:0017069;GO:0032897;GO:0034244;GO:0042802;GO:0043231;GO:…	K15189	-	K	1698B;0V8X7;0IH8I;0A16T;0DNUJ;1CXRX;0UNBN;0RW0J;1AXUR;12TGA	HEXIM P-TEFb complex subunit 1 [Source:HGNC Symbol;Acc:HGNC:24953]	10614	O94992
ENSG00000173805	168	42	294	7	2.80735	0.00325593	0.694962	17	41717742	41734644	-	6223	HAP1	GO:0005730;GO:0005829;GO:0005102;GO:0005515;GO:0005515;GO:0005634;GO:0005730;GO:0005737;GO:0005737;GO:0005739;GO:0005739;GO:0005764;GO:0005768;GO:0005769;GO:0005776;GO:0005783;GO:0005829;GO:0005856;GO:0005856;GO:0006605;GO:0006887;GO:0006914;GO:0007268;GO:0007420;GO:0008021;GO:0008089;GO:0008089;GO:0008090;GO:0008104;GO:0008104;GO:0015031;GO:0015629;GO:0016234;GO:0017022;GO:0017157;GO:0022008;GO:…	K04647	-	Z;U	1B3SA;0DSNH;KOG4360;0A590;14213;0V8YZ;1D1YS;16G4I;0UUJC	huntingtin associated protein 1 [Source:HGNC Symbol;Acc:HGNC:4812]	9001	P54257
ENSG00000181649	168	42	294	7	2.80735	0.00325593	0.694962	11	2928273	2929420	-	920	PHLDA2	GO:0001890;GO:0001890;GO:0005515;GO:0005737;GO:0006915;GO:0009887;GO:0010468;GO:0016020;GO:0030334;GO:0043065;GO:0043065;GO:0045995;GO:0060721;GO:0070873;GO:1901981;GO:1901981;GO:1903547;	K23793	-	T	0VHQ6;0UVRE;0A6W2;1B64M;13SSK;0RYYT;1D36Q;0DUDW;16I0I;0IZC3	pleckstrin homology like domain family A member 2 [Source:HGNC Symbol;Acc:HGNC:12385]	7262	Q53GA4
ENSG00000107742	369	123	615	5	2.32193	0.00327214	0.694962	10	72059034	72089032	-	6411	SPOCK2	GO:0005509;GO:0005509;GO:0005509;GO:0005515;GO:0005515;GO:0005576;GO:0007416;GO:0008191;GO:0010951;GO:0030198;GO:0031012;GO:0045595;GO:2000147;GO:0005509;GO:0005509;GO:0005509;GO:0005515;GO:0005515;GO:0005539;GO:0005576;GO:0007416;GO:0008191;GO:0010811;GO:0010951;GO:0019800;GO:0030198;GO:0030198;GO:0031012;GO:0045595;GO:0050840;GO:1990830;GO:2000147;GO:0005509;GO:0005509;GO:0005515;GO:0005576;GO:…	K08136	-	O;L	0V6AI;1CR9J;13JTW;1690U;1AW77;KOG3555;0UIDV;09VB8;0RPHN;0DGJP	SPARC (osteonectin), cwcv and kazal like domains proteoglycan 2 [Source:HGNC Symbol;Acc:HGNC:13564]	9806	Q92563
ENSG00000108691	2627	1087	4167	3.83349	1.93866	0.00340588	0.707532	17	34255218	34257203	+	1986	CCL2	GO:0005125;GO:0005576;GO:0005576;GO:0005576;GO:0005615;GO:0006955;GO:0006955;GO:0007165;GO:0008009;GO:0008009;GO:0060326;GO:0000165;GO:0001525;GO:0002548;GO:0002548;GO:0004672;GO:0005102;GO:0005125;GO:0005515;GO:0005576;GO:0005576;GO:0005576;GO:0005576;GO:0005576;GO:0005615;GO:0005615;GO:0005615;GO:0006468;GO:0006935;GO:0006935;GO:0006954;GO:0006954;GO:0006955;GO:0006955;GO:0006959;GO:0007010;GO:…	K14624	-	T;W	0A9MF;0RZ95;0J1ST;0VKCZ;13VZX;1D54A;16IKA;0DVIR;0UW9M;1B6T0	C-C motif chemokine ligand 2 [Source:HGNC Symbol;Acc:HGNC:10618]	6347	P13500
ENSG00000168062	120	25	215	8.6	3.10434	0.00366146	0.727341	11	64987945	64997018	-	2815	BATF2	GO:0000790;GO:0000978;GO:0000981;GO:0000981;GO:0003677;GO:0003677;GO:0003677;GO:0003700;GO:0003700;GO:0005515;GO:0005634;GO:0005634;GO:0006355;GO:0006357;GO:0006357;GO:0006357;GO:0030154;GO:0042832;GO:0043011;GO:0000790;GO:0000978;GO:0000981;GO:0000981;GO:0003677;GO:0003677;GO:0003677;GO:0003700;GO:0003700;GO:0005515;GO:0005634;GO:0005634;GO:0006355;GO:0006355;GO:0006357;GO:0006357;GO:0006357;GO:…	K09034	-	K	1D28E;0RNKN;0A4DM;0UI1H;16BWU;0DM8F;1AVSM;0VE7Y;KOG1414;1424W	basic leucine zipper ATF-like transcription factor 2 [Source:HGNC Symbol;Acc:HGNC:25163]	116071	Q8N1L9
ENSG00000198888	57339.5	24780	89899	3.62789	1.85913	0.00370677	0.727341	MT	3307	4262	+	956	MT-ND1	GO:0005515;GO:0005515;GO:0005515;GO:0005739;GO:0005739;GO:0005743;GO:0005743;GO:0005747;GO:0005747;GO:0006120;GO:0006120;GO:0008137;GO:0009060;GO:0014070;GO:0016020;GO:0016020;GO:0016020;GO:0016021;GO:0030425;GO:0031966;GO:0032981;GO:0033194;GO:0042493;GO:0043025;GO:0055114;GO:0055114;GO:0055114;GO:0070469;	-	-	C	138CY;1CS6U;0RMNU;0DG8U;16JMS;KOG4770;0V9I9;0UJNC;09YKI;1B77G	mitochondrially encoded NADH:ubiquinone oxidoreductase core subunit 1 [Source:HGNC Symbol;Acc:HGNC:7455]	-	-
ENSG00000140403	5288.5	2251	8326	3.6988	1.88706	0.00372338	0.727341	15	78264086	78282196	+	6591	DNAJA4	GO:0005515;GO:0005524;GO:0005524;GO:0005829;GO:0005829;GO:0005829;GO:0006457;GO:0006457;GO:0009408;GO:0009408;GO:0010596;GO:0010628;GO:0016020;GO:0031072;GO:0031072;GO:0042026;GO:0046872;GO:0051082;GO:0051082;GO:0051082;GO:0051087;GO:0090084;GO:0006457;GO:0031072;GO:0046872;GO:0051082;GO:0006457;GO:0031072;GO:0046872;GO:0051082;GO:0005515;GO:0005524;GO:0005524;GO:0005829;GO:0005829;GO:0005829;GO:…	K09505	-	O	0DM9W;0V62A;12NR7;KOG0712;0RQSW;0UP5A;1AYQI;09UMX;1CW4Z;16ARI	DnaJ heat shock protein family (Hsp40) member A4 [Source:HGNC Symbol;Acc:HGNC:14885]	55466	Q8WW22;Q69YX3
ENSG00000179111	57	5	109	21.8	4.44626	0.00374095	0.727341	17	8120592	8124106	-	1880	HES7	GO:0000122;GO:0000122;GO:0000122;GO:0000790;GO:0000977;GO:0000978;GO:0000981;GO:0000981;GO:0001501;GO:0001756;GO:0003677;GO:0003677;GO:0003677;GO:0005515;GO:0005634;GO:0005634;GO:0005634;GO:0005634;GO:0006355;GO:0006355;GO:0006357;GO:0007219;GO:0007219;GO:0007219;GO:0007275;GO:0007498;GO:0008134;GO:0009952;GO:0036342;GO:0045892;GO:0046983;GO:0046983;GO:0048511;GO:0050767;GO:1990837;GO:0000122;GO:…	K09087	-	K	1B9UX;0KCUT;0WCC4;0E5DF;0V0WF;0AZVP;14T0F;16N2M;1DCDH	hes family bHLH transcription factor 7 [Source:HGNC Symbol;Acc:HGNC:15977]	84667	Q9BYE0
ENSG00000129194	138.5	32	245	7.65625	2.93664	0.00376705	0.727341	17	7588178	7590094	-	1465	SOX15	GO:0000122;GO:0000122;GO:0000790;GO:0000790;GO:0000978;GO:0000981;GO:0000981;GO:0003677;GO:0003700;GO:0005515;GO:0005634;GO:0006325;GO:0006355;GO:0006355;GO:0006357;GO:0008584;GO:0009653;GO:0014718;GO:0030154;GO:0030154;GO:0045843;GO:0045944;GO:0045944;GO:0048627;GO:0060707;GO:0070318;GO:2000288;GO:0000122;GO:0000122;GO:0000122;GO:0000790;GO:0000790;GO:0000978;GO:0000978;GO:0000981;GO:0000981;GO:…	K09271	-	K	09TMA;1ARUE;0DEXS;167BI;0UG0H;KOG0527;0V4KA;13NRV;1CPMG;0RNTH	SRY-box transcription factor 15 [Source:HGNC Symbol;Acc:HGNC:11196]	6665	O60248
ENSG00000167676	580	218	942	4.3211	2.1114	0.00409233	0.77083	19	4502180	4518465	-	6502	PLIN4	GO:0005737;GO:0005811;GO:0005811;GO:0005829;GO:0005886;GO:0005886;GO:0005886;GO:0016020;GO:0043231;GO:0005811;GO:0005829;GO:0005886;GO:0005886;GO:0043231;	K20254	-	S	166B9;0DQXX;132MT;1D020;0RT7F;0US3V;0IHSW;1B25N;0W1UG;0A3AA	perilipin 4 [Source:HGNC Symbol;Acc:HGNC:29393]	729359	-
ENSG00000122733	43	2	84	42	5.39232	0.0041072	0.77083	9	34957608	34982544	+	5813	PHF24	GO:0005515;GO:0007214;GO:0008277;GO:0032228;GO:0046872;GO:0050966;	-	-	S	09X80;1CTA4;1AWJK;16AFM;0IQZR;0RXIC;0DIJI;0UJNW;0V86N;13KWK	PHD finger protein 24 [Source:HGNC Symbol;Acc:HGNC:29180]	23349	Q9UPV7
ENSG00000137648	30.5	0	61	Inf	Inf	0.0041284	0.77083	11	118077012	118121890	+	9948	TMPRSS4	GO:0004252;GO:0004252;GO:0005044;GO:0005044;GO:0005515;GO:0006508;GO:0006508;GO:0006508;GO:0006897;GO:0008233;GO:0008236;GO:0016020;GO:0016020;GO:0016787;GO:0004252;GO:0004252;GO:0004252;GO:0005044;GO:0005044;GO:0005515;GO:0005515;GO:0005615;GO:0006508;GO:0006508;GO:0006508;GO:0006897;GO:0008233;GO:0008236;GO:0010468;GO:0016020;GO:0016020;GO:0016020;GO:0016021;GO:0016485;GO:0016787;GO:0030141;GO:…	K09635	EC:3.4.21.-	O	167DV;09ZX6;13I0Y;KOG3627;0RKU2;0VAIF;1CWB5;0DMFU;1AUGZ;0UQNF	transmembrane serine protease 4 [Source:HGNC Symbol;Acc:HGNC:11878]	56649	Q9NRS4
ENSG00000135625	131	30	232	7.73333	2.95109	0.00422021	0.779408	2	73290929	73293701	-	2373	EGR4	GO:0003676;GO:0000790;GO:0000790;GO:0000978;GO:0000981;GO:0000981;GO:0001228;GO:0003676;GO:0003677;GO:0003700;GO:0005515;GO:0005634;GO:0006357;GO:0008284;GO:0043565;GO:0045944;GO:0046872;GO:1990837;	K12498	-	K	1AXVU;0V94N;13IQ2;KOG1721;0DJKM;09Y74;168R0;0RXK2;0UNCF;1CUDC	early growth response 4 [Source:HGNC Symbol;Acc:HGNC:3241]	1961	Q05215;B7ZKU3
ENSG00000109846	1160.5	473	1848	3.90698	1.96605	0.00426771	0.779706	11	111908564	111923722	-	4388	CRYAB	GO:0001540;GO:0005198;GO:0005212;GO:0005212;GO:0005212;GO:0005515;GO:0005515;GO:0005515;GO:0005515;GO:0005576;GO:0005634;GO:0005654;GO:0005737;GO:0005737;GO:0005737;GO:0006457;GO:0006936;GO:0010941;GO:0031333;GO:0032387;GO:0032991;GO:0042802;GO:0042802;GO:0042803;GO:0043066;GO:0044877;GO:0045892;GO:0046872;GO:0050821;GO:0051082;GO:0070062;GO:0071480;GO:1900034;GO:1905907;GO:0005634;GO:0005737;GO:…	K09542	-	O	0VCNQ;16D7Q;0USST;0A1SZ;1B2ZN;1CYDA;0DPF7;KOG3591;13MEE;0RT9T	crystallin alpha B [Source:HGNC Symbol;Acc:HGNC:2389]	1410	P02511;V9HW27
ENSG00000164023	1252.5	515	1990	3.86408	1.95012	0.00437612	0.786166	4	107824563	107915047	+	7635	SGMS2	GO:0000139;GO:0002950;GO:0005515;GO:0005794;GO:0005794;GO:0005886;GO:0005886;GO:0005887;GO:0005887;GO:0006629;GO:0006665;GO:0006686;GO:0006686;GO:0006686;GO:0016020;GO:0016021;GO:0016301;GO:0016310;GO:0016740;GO:0030148;GO:0030148;GO:0030173;GO:0030173;GO:0030176;GO:0030500;GO:0033188;GO:0033188;GO:0033188;GO:0033188;GO:0046513;GO:0046513;GO:0047493;GO:0047493;GO:1905373;GO:0006665;GO:0016020;GO:…	K04714	EC:2.7.8.27	I;G	0UGQ4;0V51K;1AV13;12NHQ;KOG3058;0DFEG;165VG;1CQ48;0RV0K;09U2M	sphingomyelin synthase 2 [Source:HGNC Symbol;Acc:HGNC:28395]	166929	Q8NHU3;A0A024RDH4
ENSG00000130518	541.5	204	879	4.30882	2.10729	0.00447781	0.786166	19	18257097	18274509	-	9154	IQCN	GO:0005515;GO:0005515;GO:0005515;GO:0005634;GO:0005739;GO:0005515;GO:0005515;GO:0005634;GO:0005739;GO:0005515;GO:0005515;GO:0005634;GO:0005739;GO:0005515;GO:0005515;	-	-	S	0RU6H;1B2ZY;0DFR5;0URA2;0A1YF;1CYJ6;0IEXS;13IGH;0VCTT;16FCB	IQ motif containing N [Source:HGNC Symbol;Acc:HGNC:29350]	80726	Q9H0B3
ENSG00000184545	333.5	114	553	4.85088	2.27825	0.00448815	0.786166	11	1554051	1572271	-	4960	DUSP8	GO:0000188;GO:0000188;GO:0004721;GO:0004721;GO:0004722;GO:0004725;GO:0004725;GO:0004725;GO:0005634;GO:0005737;GO:0005737;GO:0005829;GO:0006470;GO:0006470;GO:0006470;GO:0008138;GO:0008138;GO:0008138;GO:0008330;GO:0016311;GO:0016311;GO:0016311;GO:0016787;GO:0016791;GO:0016791;GO:0016791;GO:0017017;GO:0017017;GO:0017017;GO:0035335;GO:0035970;GO:0051019;GO:0106306;GO:0106307;GO:0000188;GO:0000188;GO:…	K04459	-	V	0URTK;13117;0DHPX;0S0VM;0V7D4;168DU;09WEM;KOG1716;1B13K;1CSEB	dual specificity phosphatase 8 [Source:HGNC Symbol;Acc:HGNC:3074]	1850	Q13202
ENSG00000175906	350	122	578	4.7377	2.24419	0.00470809	0.8063	17	43398993	43401137	+	1578	ARL4D	GO:0000166;GO:0003924;GO:0005515;GO:0005515;GO:0005525;GO:0005525;GO:0005525;GO:0005525;GO:0005634;GO:0005634;GO:0005730;GO:0005737;GO:0005737;GO:0005886;GO:0005886;GO:0006886;GO:0009306;GO:0016020;GO:0016192;	K07945	-	U	1ASV1;0V43R;09T4Z;13HGD;KOG0070;0DEG6;0UFE0;1CP5V;168V5;0S0M4	ADP ribosylation factor like GTPase 4D [Source:HGNC Symbol;Acc:HGNC:656]	379	P49703
ENSG00000184678	439.5	161	718	4.45963	2.15692	0.00473698	0.8063	1	149884459	149886652	-	2194	H2BC21	GO:0000786;GO:0000786;GO:0000786;GO:0002227;GO:0003677;GO:0003677;GO:0003677;GO:0003677;GO:0005515;GO:0005615;GO:0005634;GO:0005654;GO:0005654;GO:0005694;GO:0005829;GO:0006334;GO:0006334;GO:0019731;GO:0042742;GO:0046982;GO:0046982;GO:0050830;GO:0061844;GO:0070062;	K11252	-	B	KOG1744;1D300;0RYRG;13R30;16HE9;0VI9I;0UV09;0A6NN;0DTN9;1B5NM	H2B clustered histone 21 [Source:HGNC Symbol;Acc:HGNC:4760]	8349	Q16778
ENSG00000196843	2376.5	1024	3729	3.6416	1.86457	0.00488753	0.8063	2	96536743	96552634	+	3561	ARID5A	GO:0003677;GO:0000122;GO:0000122;GO:0000976;GO:0002376;GO:0003677;GO:0003677;GO:0003677;GO:0003677;GO:0003714;GO:0003723;GO:0005515;GO:0005634;GO:0005634;GO:0005654;GO:0005730;GO:0006357;GO:0008134;GO:0030331;GO:0042802;GO:0043565;GO:0045087;GO:0045892;GO:0046965;GO:0046966;GO:0050681;GO:0071391;GO:0000122;GO:0000122;GO:0000976;GO:0002376;GO:0003677;GO:0003677;GO:0003677;GO:0003677;GO:0003714;GO:…	-	-	K	09TM2;0DEXI;1ASIR;0RXRH;0V4K2;13HUS;KOG2744;1CPM8;0UG07;165FB	AT-rich interaction domain 5A [Source:HGNC Symbol;Acc:HGNC:17361]	10865	Q03989
ENSG00000171223	21751.5	9688	33815	3.4904	1.80339	0.00490518	0.8063	19	12791486	12793315	+	1830	JUNB	GO:0000785;GO:0000790;GO:0000790;GO:0000977;GO:0000978;GO:0000978;GO:0000981;GO:0000981;GO:0001228;GO:0001570;GO:0001649;GO:0001701;GO:0001829;GO:0003677;GO:0003677;GO:0003677;GO:0003677;GO:0003677;GO:0003700;GO:0003700;GO:0005515;GO:0005634;GO:0005654;GO:0005654;GO:0005667;GO:0006355;GO:0006355;GO:0006355;GO:0006357;GO:0006357;GO:0006357;GO:0006357;GO:0008134;GO:0009987;GO:0019221;GO:0030316;GO:…	K09028	-	K	09T5A;0UH63;0V440;16E5V;12UA8;1B1P9;KOG0837;1CP64;0DEGF;0S0NZ	JunB proto-oncogene, AP-1 transcription factor subunit [Source:HGNC Symbol;Acc:HGNC:6205]	3726	P17275;Q5U079
ENSG00000135744	78	12	144	12	3.58496	0.00493609	0.8063	1	230702523	230714122	-	2116	AGT	GO:0000187;GO:0001558;GO:0001819;GO:0001822;GO:0001974;GO:0002016;GO:0002018;GO:0002018;GO:0002019;GO:0002027;GO:0002034;GO:0003014;GO:0003051;GO:0003081;GO:0003081;GO:0003331;GO:0004867;GO:0004867;GO:0005179;GO:0005179;GO:0005515;GO:0005515;GO:0005576;GO:0005576;GO:0005576;GO:0005615;GO:0005615;GO:0005615;GO:0005615;GO:0005615;GO:0005615;GO:0005737;GO:0005829;GO:0006606;GO:0006883;GO:0007166;GO:…	K09821	-	V	169YK;0RQXW;1B3SS;13HX5;0V7IW;09WKA;KOG2392;1CSKB;0UK61;0DHVP	angiotensinogen [Source:HGNC Symbol;Acc:HGNC:333]	183	-
ENSG00000075618	3258.5	1421	5096	3.58621	1.84246	0.00497302	0.8063	7	5592816	5606655	+	3699	FSCN1	GO:0001725;GO:0001726;GO:0001726;GO:0002102;GO:0003723;GO:0003779;GO:0003779;GO:0005515;GO:0005737;GO:0005737;GO:0005829;GO:0005829;GO:0005829;GO:0005856;GO:0005902;GO:0005902;GO:0005911;GO:0005938;GO:0007015;GO:0007015;GO:0007043;GO:0007163;GO:0008144;GO:0008144;GO:0010592;GO:0015629;GO:0015629;GO:0015629;GO:0016477;GO:0016477;GO:0016477;GO:0016477;GO:0016477;GO:0019221;GO:0030027;GO:0030027;GO:…	K23551	-	Z	0DJYN;167RT;09YI8;0IF4E;1CUS9;0V9FZ;0UUER;12SR3;1B02X;0RTBB	fascin actin-bundling protein 1 [Source:HGNC Symbol;Acc:HGNC:11148]	6624	Q16658;A0A384MEG1;B3KTA3
ENSG00000160221	41.5	2	81	40.5	5.33985	0.00500645	0.8063	21	44133610	44210114	+	7947	GATD3A	GO:0005739;GO:0005739;GO:0005739;GO:0005739;	-	-	Q	09YII;0V9G9;0UHCC;0DJVV;1AXJK;1CUSQ;0S0R0;0IH62;12TC7;16CMD	glutamine amidotransferase like class 1 domain containing 3A [Source:HGNC Symbol;Acc:HGNC:1273]	8209	P0DPI2;A0A0B4J2D5;A0A140VKB0
ENSG00000185507	621	243	999	4.11111	2.03953	0.00507763	0.8063	11	612553	615983	-	2612	IRF7	GO:0000976;GO:0003677;GO:0000122;GO:0000790;GO:0000976;GO:0000978;GO:0000981;GO:0000981;GO:0000981;GO:0000981;GO:0000987;GO:0002376;GO:0002376;GO:0002819;GO:0003677;GO:0003700;GO:0003700;GO:0005515;GO:0005515;GO:0005515;GO:0005515;GO:0005634;GO:0005634;GO:0005634;GO:0005634;GO:0005654;GO:0005654;GO:0005737;GO:0005737;GO:0005737;GO:0005737;GO:0005829;GO:0005829;GO:0006355;GO:0006355;GO:0006974;GO:…	K09447	-	K	0V6WU;166QV;0IWNR;0UJ8Y;0DH74;1CRX8;13QBS;09VYE;1AZYD;0RTYV	interferon regulatory factor 7 [Source:HGNC Symbol;Acc:HGNC:6122]	3665	Q92985
ENSG00000175426	121.5	28	215	7.67857	2.94084	0.0053127	0.835815	5	96390333	96434143	-	5357	PCSK1	GO:0004175;GO:0004252;GO:0004252;GO:0004252;GO:0004252;GO:0004252;GO:0004252;GO:0005615;GO:0005615;GO:0005615;GO:0006508;GO:0006508;GO:0006508;GO:0006508;GO:0007267;GO:0008233;GO:0008236;GO:0008236;GO:0016020;GO:0016485;GO:0016485;GO:0016486;GO:0016486;GO:0016486;GO:0016787;GO:0030133;GO:0031410;GO:0034774;GO:0042802;GO:0043005;GO:0043043;GO:0043043;GO:0004252;GO:0004252;GO:0004252;GO:0004252;GO:…	K01359	EC:3.4.21.93	O	1CPJS;0UFY8;KOG3525;09T8R;12PQZ;16E05;1ARZX;0RKJM;0V47P;0DEW6	proprotein convertase subtilisin/kexin type 1 [Source:HGNC Symbol;Acc:HGNC:8743]	5122	P29120
ENSG00000175866	680	274	1086	3.9635	1.98678	0.00575932	0.88845	17	81035122	81117432	+	10288	BAIAP2	GO:0001726;GO:0005515;GO:0005515;GO:0005515;GO:0005654;GO:0005737;GO:0005737;GO:0005829;GO:0005829;GO:0005829;GO:0005829;GO:0005856;GO:0005886;GO:0005886;GO:0005912;GO:0007009;GO:0007009;GO:0007409;GO:0008022;GO:0008093;GO:0008093;GO:0008093;GO:0008286;GO:0008360;GO:0009617;GO:0015629;GO:0016020;GO:0030175;GO:0030838;GO:0032956;GO:0032956;GO:0032956;GO:0038096;GO:0042802;GO:0042995;GO:0048010;GO:…	K05627	-	Z	0RRC6;0UHUT;13K42;16GEG;1ATEX;0DJC6;09XZ5;1CU4E;0IKMM;0V8WX	BAR/IMD domain containing adaptor protein 2 [Source:HGNC Symbol;Acc:HGNC:947]	10458	Q9UQB8
ENSG00000130513	235	76	394	5.18421	2.37412	0.00590183	0.88845	19	18374731	18389176	+	2087	GDF15	GO:0000187;GO:0000187;GO:0002023;GO:0002023;GO:0005125;GO:0005125;GO:0005125;GO:0005515;GO:0005515;GO:0005576;GO:0005576;GO:0005576;GO:0005615;GO:0005615;GO:0005634;GO:0005737;GO:0005794;GO:0007165;GO:0007179;GO:0007267;GO:0008083;GO:0008083;GO:0008083;GO:0010862;GO:0030509;GO:0035860;GO:0040015;GO:0040015;GO:0042803;GO:0042803;GO:0043410;GO:0051897;GO:0060395;GO:0060395;GO:0060400;GO:0060400;GO:…	K05504	-	T	1ARH9;KOG3900;0A62K;1D1A7;164DZ;13S7I;0DM5U;0RNYP;0UFMM;0VGXB	growth differentiation factor 15 [Source:HGNC Symbol;Acc:HGNC:30142]	9518	Q99988
ENSG00000180921	35	1	69	69	6.10852	0.00595021	0.88845	8	143723933	143738234	-	6220	FAM83H	GO:0005515;GO:0005737;GO:0005856;GO:0007165;GO:0019901;GO:0019901;GO:0030335;GO:0030335;GO:0031214;GO:0044380;GO:0044380;GO:0045095;GO:0045095;GO:0045104;GO:0045104;GO:1990254;GO:1990254;	K23931	-	S	0UFU9;0IEPN;0RKCE;1CPGS;0V4F3;164JX;13H9A;09TG1;1ARP3;0DESZ	family with sequence similarity 83 member H [Source:HGNC Symbol;Acc:HGNC:24797]	286077	Q6ZRV2;Q71RB4
ENSG00000275183	161.5	45	278	6.17778	2.62709	0.00599845	0.88845	19	54461732	54463778	-	2047	LENG9	GO:0046872;GO:0046872;GO:0046872;	-	-	-	-	leukocyte receptor cluster member 9 [Source:HGNC Symbol;Acc:HGNC:16306]	94059	Q96B70
ENSG00000132872	63	8	118	14.75	3.88264	0.00603222	0.88845	18	43267892	43277535	-	4308	SYT4	GO:0000149;GO:0000149;GO:0001786;GO:0001786;GO:0005509;GO:0005509;GO:0005515;GO:0005544;GO:0005544;GO:0005794;GO:0005794;GO:0005886;GO:0005886;GO:0005886;GO:0006887;GO:0006887;GO:0006906;GO:0007269;GO:0007420;GO:0007613;GO:0008021;GO:0014049;GO:0014059;GO:0014059;GO:0016020;GO:0016020;GO:0016020;GO:0016021;GO:0016192;GO:0017075;GO:0017156;GO:0017158;GO:0017158;GO:0019905;GO:0030100;GO:0030100;GO:…	K19904	-	T;U	1AUNZ;12QMV;09VWJ;0V6V3;KOG1028;0DH4P;169GB;0UJ66;0RY57;1CPA1	synaptotagmin 4 [Source:HGNC Symbol;Acc:HGNC:11512]	6860	Q9H2B2
ENSG00000137285	52.5	5	100	20	4.32193	0.00606557	0.88845	6	3224277	3231730	-	2096	TUBB2B	GO:0000166;GO:0000226;GO:0000278;GO:0001764;GO:0001764;GO:0001764;GO:0003924;GO:0003924;GO:0003924;GO:0005200;GO:0005200;GO:0005200;GO:0005515;GO:0005525;GO:0005525;GO:0005525;GO:0005525;GO:0005634;GO:0005737;GO:0005737;GO:0005856;GO:0005874;GO:0005874;GO:0005874;GO:0005874;GO:0007010;GO:0007017;GO:0007017;GO:0007017;GO:0007017;GO:0007399;GO:0015630;GO:0046982;GO:0050804;GO:0098685;GO:1902669;GO:…	K07375	-	Z	1AUBC;KOG1375;0V5GJ;12NDK;165UB;1CSK9;0S0JD;09UH7;0DHVM;0UI5E	tubulin beta 2B class IIb [Source:HGNC Symbol;Acc:HGNC:30829]	347733	Q9BVA1;A0A384MEE3
ENSG00000099860	8935	4065	13805	3.39606	1.76386	0.00615191	0.892012	19	2476122	2478259	+	2138	GADD45B	GO:0000185;GO:0000185;GO:0005515;GO:0005634;GO:0005634;GO:0005634;GO:0005634;GO:0005737;GO:0005737;GO:0006915;GO:0007275;GO:0030154;GO:0043065;GO:0046330;GO:0051726;GO:0051726;GO:0051726;GO:1900745;GO:0005634;GO:0051726;GO:0000186;GO:0005634;GO:0005634;GO:0006469;GO:0051726;GO:0051726;GO:0051726;GO:0005634;GO:0005634;GO:0051726;GO:0051726;GO:0005634;GO:0005634;GO:0051726;GO:0051726;	K04402	-	D	09Y9G;0IH6M;0RMUG;1B4GI;0UNF1;13P0G;16A3Q;0DJNU;0V96X;1CUFR	growth arrest and DNA damage inducible beta [Source:HGNC Symbol;Acc:HGNC:4096]	4616	O75293
ENSG00000166257	256	86	426	4.95349	2.30844	0.00625908	0.892012	11	123629187	123655244	-	10003	SCN3B	GO:0001518;GO:0001518;GO:0001518;GO:0001518;GO:0005244;GO:0005272;GO:0005515;GO:0005886;GO:0006811;GO:0006814;GO:0006814;GO:0006814;GO:0006814;GO:0007399;GO:0010460;GO:0010460;GO:0010765;GO:0016020;GO:0016021;GO:0016021;GO:0017080;GO:0017080;GO:0017080;GO:0019233;GO:0019871;GO:0030018;GO:0030018;GO:0034220;GO:0034765;GO:0035725;GO:0035725;GO:0044325;GO:0044325;GO:0044325;GO:0051899;GO:0060048;GO:…	K04847	-	W;P	0IHF3;0DR49;13MKB;0URJX;0RWGZ;16BR0;0A3H7;1CUB3;1AYY4;0VEA2	sodium voltage-gated channel beta subunit 3 [Source:HGNC Symbol;Acc:HGNC:20665]	55800	Q9NY72;A0A024R3H7
ENSG00000276966	118.5	28	209	7.46429	2.9	0.0062783	0.892012	6	26204552	26206038	+	1487	H4C5	GO:0000183;GO:0000228;GO:0000784;GO:0000786;GO:0000786;GO:0000786;GO:0000788;GO:0003677;GO:0003677;GO:0003677;GO:0003677;GO:0003723;GO:0005515;GO:0005515;GO:0005515;GO:0005576;GO:0005634;GO:0005654;GO:0005694;GO:0006303;GO:0006334;GO:0006334;GO:0006335;GO:0006336;GO:0006352;GO:0006352;GO:0016020;GO:0016233;GO:0019904;GO:0032200;GO:0032991;GO:0034080;GO:0042025;GO:0044267;GO:0045652;GO:0045653;GO:…	K11254	-	-	-	H4 clustered histone 5 [Source:HGNC Symbol;Acc:HGNC:4790]	8367	P62805;B2R4R0
ENSG00000160318	28	0	56	Inf	Inf	0.0063141	0.892012	19	51367098	51369003	-	1156	CLDND2	GO:0005515;GO:0005886;GO:0016020;GO:0016021;GO:0016021;GO:0016021;GO:0016020;GO:0016021;GO:0005515;GO:0005886;GO:0016020;GO:0016021;GO:0016021;GO:0016021;	-	-	S	16HSE;13SYH;0A75Z;1D3HA;0UV5P;0RKYT;0VI5D;1B5YQ;0IXHU;0DU5C	claudin domain containing 2 [Source:HGNC Symbol;Acc:HGNC:28511]	125875	Q8NHS1
ENSG00000115226	1412.5	614	2211	3.60098	1.84839	0.00635239	0.892012	2	27491883	27495200	-	1937	FNDC4	GO:0005515;GO:0005576;GO:0005576;GO:0005615;GO:0005615;GO:0005783;GO:0005783;GO:0005886;GO:0005886;GO:0005886;GO:0016020;GO:0016021;GO:0050728;GO:0050728;GO:0050728;GO:0071559;	K24486	-	U	166J3;0VDBC;12QNB;0RSGI;0US3A;0A2FM;0DQ2Q;1ATNJ;0IEB6;1CZ3Q	fibronectin type III domain containing 4 [Source:HGNC Symbol;Acc:HGNC:20239]	64838	Q9H6D8
ENSG00000181409	222.5	72	373	5.18056	2.37311	0.00655259	0.912582	17	81110487	81166221	-	13177	AATK	GO:0004672;GO:0004672;GO:0004713;GO:0004713;GO:0005524;GO:0005524;GO:0006468;GO:0006468;GO:0018108;GO:0000166;GO:0004672;GO:0004672;GO:0004672;GO:0004674;GO:0004713;GO:0004713;GO:0004713;GO:0005515;GO:0005524;GO:0005524;GO:0005524;GO:0005575;GO:0005737;GO:0006468;GO:0006468;GO:0006468;GO:0007420;GO:0008150;GO:0016020;GO:0016021;GO:0016301;GO:0016310;GO:0016740;GO:0038083;GO:0048471;GO:0106310;GO:…	K17480	EC:2.7.10.1	T	0IGQE;0RNDI;09T8X;16BRX;13ITK;0UIII;1B2P4;0DEK3;0V47W;1CPA0	apoptosis associated tyrosine kinase [Source:HGNC Symbol;Acc:HGNC:21]	9625	Q6ZMQ8
ENSG00000184557	8709	4005	13413	3.34906	1.74376	0.00674144	0.93125	17	78356778	78360077	-	2734	SOCS3	GO:0001784;GO:0001932;GO:0004860;GO:0005515;GO:0005829;GO:0005942;GO:0006469;GO:0007259;GO:0007259;GO:0009968;GO:0009968;GO:0016567;GO:0019221;GO:0035556;GO:0035556;GO:0040008;GO:0042531;GO:0042532;GO:0043066;GO:0043066;GO:0043066;GO:0043551;GO:0043687;GO:0045595;GO:0045597;GO:0046426;GO:0046627;GO:0046854;GO:0046935;GO:0050728;GO:0060334;GO:0060670;GO:0060674;GO:0060707;GO:0060708;GO:0070102;GO:…	K04696	-	T	0RSHT;0DS95;0A4T3;KOG4566;13IYN;0VFMZ;1CZRN;16A33;1AX90;0UR4C	suppressor of cytokine signaling 3 [Source:HGNC Symbol;Acc:HGNC:19391]	9021	O14543;Q6FI39
ENSG00000170542	583.5	238	929	3.90336	1.96472	0.00719944	0.97521	6	2887270	2903309	-	4143	SERPINB9	GO:0002020;GO:0002448;GO:0004867;GO:0004867;GO:0004867;GO:0004867;GO:0005515;GO:0005515;GO:0005615;GO:0005615;GO:0005615;GO:0005615;GO:0005634;GO:0005654;GO:0005737;GO:0005737;GO:0005794;GO:0005829;GO:0005829;GO:0006915;GO:0006955;GO:0009617;GO:0010466;GO:0010628;GO:0010951;GO:0010951;GO:0010951;GO:0016020;GO:0030414;GO:0033668;GO:0042270;GO:0043027;GO:0043066;GO:0043154;GO:0062023;GO:0070062;GO:…	K13963	-	V	0UHGD;0DF5U;KOG2392;12QSH;1AX91;0S0ES;1CT89;0V4H4;1697K;09W3S	serpin family B member 9 [Source:HGNC Symbol;Acc:HGNC:8955]	5272	P50453;A0A024QZT4
ENSG00000162543	140.5	38	243	6.39474	2.67688	0.00723185	0.97521	1	20186096	20196050	+	5562	UBXN10	GO:0005515;GO:0005515;GO:0005515;GO:0005929;GO:0030030;GO:0030992;GO:0042995;GO:0060271;	K24352	-	O	1674U;0UIV5;0V6MC;0IGEF;09VNC;12SCC;0RMDR;1AUC1;0DGWT;1CRM1	UBX domain protein 10 [Source:HGNC Symbol;Acc:HGNC:26354]	127733	Q96LJ8
ENSG00000105376	205.5	66	345	5.22727	2.38606	0.00731488	0.978639	19	10289952	10296778	+	3935	ICAM5	GO:0005178;GO:0005515;GO:0005886;GO:0005886;GO:0005886;GO:0005887;GO:0005887;GO:0006909;GO:0007155;GO:0007155;GO:0016020;GO:0016020;GO:0016020;GO:0016021;GO:0030198;GO:0050776;GO:0098609;GO:0098609;GO:0007155;GO:0016020;GO:0016020;GO:0098609;GO:0098609;	K06769	-	T;U	13NCQ;0IPHM;0DMAY;1CR6B;0RYKX;1B07R;16766;0UIWP;09W69;0VAP3	intercellular adhesion molecule 5 [Source:HGNC Symbol;Acc:HGNC:5348]	7087	Q9UMF0;Q8N6I2
ENSG00000163499	27	0	54	Inf	Inf	0.00750024	0.98788	2	218990189	218993422	-	1455	CRYBA2	GO:0002088;GO:0003674;GO:0005212;GO:0005212;GO:0005515;GO:0005575;GO:0007601;GO:0008150;GO:0002088;GO:0002088;GO:0003674;GO:0005212;GO:0005212;GO:0005515;GO:0005575;GO:0007601;GO:0008150;GO:0042802;	K23482	-	O	0IH1M;0UFY1;0DPZB;0VEDD;0A3IG;1ARS9;1CYZH;13HDX;16CE0;0RPXK	crystallin beta A2 [Source:HGNC Symbol;Acc:HGNC:2395]	1412	P53672;A0A024R429
ENSG00000090339	2548	1163	3933	3.38177	1.75778	0.00762492	0.996578	19	10271093	10286615	+	3448	ICAM1	GO:0016020;GO:0016021;GO:0007155;GO:0016020;GO:0016020;GO:0098609;GO:0098609;GO:0001541;GO:0001618;GO:0001666;GO:0001772;GO:0001910;GO:0001975;GO:0002291;GO:0002438;GO:0002457;GO:0002693;GO:0004888;GO:0005178;GO:0005178;GO:0005178;GO:0005178;GO:0005178;GO:0005515;GO:0005515;GO:0005515;GO:0005615;GO:0005615;GO:0005886;GO:0005886;GO:0005886;GO:0005887;GO:0005887;GO:0005925;GO:0007155;GO:0007155;GO:…	K06490	-	T;W	1B090;168PU;13NCQ;0IPHM;0DMAY;1CR6B;0RWJS;0UIWP;09W69;0VAP3	intercellular adhesion molecule 1 [Source:HGNC Symbol;Acc:HGNC:5344]	3383	P05362;A0A384MEK5
ENSG00000167996	3853	1782	5924	3.32435	1.73307	0.0077817	1	11	61959718	61967634	-	2004	FTH1	GO:0006826;GO:0006826;GO:0006879;GO:0006879;GO:0008199;GO:0008199;GO:0006826;GO:0006826;GO:0006879;GO:0006879;GO:0008199;GO:0008199;GO:0006826;GO:0006826;GO:0006879;GO:0006879;GO:0006879;GO:0008199;GO:0008199;GO:0046872;GO:0004322;GO:0004322;GO:0005506;GO:0005506;GO:0005515;GO:0005515;GO:0005576;GO:0005634;GO:0005737;GO:0005829;GO:0006826;GO:0006826;GO:0006826;GO:0006879;GO:0006879;GO:0006879;GO:…	K00522	EC:1.16.3.2	P	KOG2332;0RKBP;1CZ5U;0URA0;0VDD3;13RI4;168CE;1B4VG;0DGNE;0A2H2	ferritin heavy chain 1 [Source:HGNC Symbol;Acc:HGNC:3976]	2495	P02794;A0A024R525
ENSG00000198840	13682	6456	20908	3.23854	1.69534	0.00811393	1	MT	10059	10404	+	346	MT-ND3	GO:0005515;GO:0005739;GO:0005743;GO:0005747;GO:0006120;GO:0006120;GO:0006979;GO:0008137;GO:0008137;GO:0008137;GO:0008137;GO:0009642;GO:0009725;GO:0016020;GO:0016021;GO:0030964;GO:0031966;GO:0032981;GO:0055114;GO:0055114;GO:0055114;GO:0070469;GO:0071385;	-	-	C	16K6H;0DV7P;0RZMV;1D4JN;13T5B;0UVYU;0A8V9;KOG4662;1B6P8;0VJRM	mitochondrially encoded NADH:ubiquinone oxidoreductase core subunit 3 [Source:HGNC Symbol;Acc:HGNC:7458]	-	-
ENSG00000139190	242	84	400	4.7619	2.25154	0.00826532	1	12	6462237	6470677	-	3270	VAMP1	GO:0005484;GO:0005515;GO:0005515;GO:0005739;GO:0005741;GO:0005829;GO:0005886;GO:0005887;GO:0006906;GO:0016020;GO:0016021;GO:0016021;GO:0016021;GO:0016192;GO:0016192;GO:0019905;GO:0030054;GO:0030659;GO:0030672;GO:0030672;GO:0031201;GO:0031410;GO:0035493;GO:0035579;GO:0043005;GO:0045202;GO:0070821;GO:0005484;GO:0005515;GO:0005515;GO:0005739;GO:0005741;GO:0005829;GO:0005886;GO:0005887;GO:0006906;GO:…	K08510	-	U	0A9CZ;13UDF;0VK9Y;1D4A9;1B5S0;0RZKD;KOG0860;0DUZI;16I81;0UVG4	vesicle associated membrane protein 1 [Source:HGNC Symbol;Acc:HGNC:12642]	6843	P23763
ENSG00000021355	1388	626	2150	3.4345	1.7801	0.00850298	1	6	2832332	2841959	-	3047	SERPINB1	GO:0004867;GO:0004867;GO:0004867;GO:0004867;GO:0005515;GO:0005576;GO:0005576;GO:0005576;GO:0005615;GO:0005615;GO:0005615;GO:0005615;GO:0005615;GO:0005737;GO:0010466;GO:0010951;GO:0010951;GO:0010951;GO:0016020;GO:0030414;GO:0032691;GO:0034774;GO:0036464;GO:0043312;GO:0044342;GO:0062023;GO:0070062;	K23425	-	V	1B0WS;0URCB;16CS4;0RW6C;0DF5U;KOG2392;12QSH;1CT89;0V4H4;09W3S	serpin family B member 1 [Source:HGNC Symbol;Acc:HGNC:3311]	1992	P30740;V9HWH1
ENSG00000173110	5608	2644	8572	3.24206	1.69691	0.00863166	1	1	161524540	161526894	+	2355	HSPA6	GO:0000166;GO:0005515;GO:0005524;GO:0005524;GO:0005576;GO:0005634;GO:0005737;GO:0005737;GO:0005814;GO:0005829;GO:0005829;GO:0005886;GO:0006986;GO:0006986;GO:0008180;GO:0008180;GO:0016192;GO:0016887;GO:0016887;GO:0019899;GO:0031072;GO:0031072;GO:0031625;GO:0034605;GO:0034620;GO:0034774;GO:0042026;GO:0042026;GO:0043312;GO:0044183;GO:0051082;GO:0051082;GO:0051085;GO:0051787;GO:0070062;GO:0072562;GO:…	K03283	-	O	1ATY5;09YID;16CSM;0USSJ;0V9G5;KOG0101;12PIY;1CUSF;0S1HW;0DH5C	heat shock protein family A (Hsp70) member 6 [Source:HGNC Symbol;Acc:HGNC:5239]	3310	P17066;B3KSM6;A0A384NKX5
ENSG00000070404	1450.5	659	2242	3.40212	1.76644	0.00882937	1	19	676392	683392	+	3033	FSTL3	GO:0001503;GO:0001822;GO:0001968;GO:0002244;GO:0005515;GO:0005515;GO:0005515;GO:0005576;GO:0005576;GO:0005615;GO:0005615;GO:0005615;GO:0005615;GO:0005634;GO:0005654;GO:0005788;GO:0005794;GO:0006357;GO:0007275;GO:0007283;GO:0008584;GO:0022409;GO:0030141;GO:0030154;GO:0030324;GO:0030325;GO:0030510;GO:0030514;GO:0030514;GO:0032926;GO:0032926;GO:0043687;GO:0044267;GO:0044306;GO:0045671;GO:0045944;GO:…	K23913	-	O;W	136BB;1CVYX;16D2V;KOG3649;09ZKB;0VAH4;0UGUG;0RR1D;1B0AW;0DM3V	follistatin like 3 [Source:HGNC Symbol;Acc:HGNC:3973]	10272	O95633;A0A024R1Y8
ENSG00000160886	65	10	120	12	3.58496	0.00885869	1	8	142700111	142705127	+	4049	LY6K	GO:0001669;GO:0001669;GO:0005576;GO:0005576;GO:0005737;GO:0005886;GO:0005886;GO:0007339;GO:0016020;GO:0031225;GO:0031410;GO:0045121;GO:0001669;GO:0001669;GO:0005576;GO:0005576;GO:0005737;GO:0005886;GO:0005886;GO:0007339;GO:0016020;GO:0031225;GO:0031410;GO:0045121;	-	-	-	-	lymphocyte antigen 6 family member K [Source:HGNC Symbol;Acc:HGNC:24225]	54742	Q17RY6
ENSG00000164070	969	429	1509	3.51748	1.81454	0.00886206	1	4	127781821	127840733	+	11439	HSPA4L	GO:0000166;GO:0005524;GO:0005634;GO:0005634;GO:0005737;GO:0005829;GO:0005829;GO:0006457;GO:0006986;GO:0006986;GO:0000166;GO:0005524;GO:0005634;GO:0005634;GO:0005737;GO:0005829;GO:0005829;GO:0006457;GO:0006986;GO:0006986;GO:0000166;GO:0005524;GO:0000166;GO:0005524;	K09485	-	O	1CYEZ;12NET;0RM6K;0DHTZ;09WIN;1AYCS;0V7H7;KOG0103;16BM6;0UHYQ	heat shock protein family A (Hsp70) member 4 like [Source:HGNC Symbol;Acc:HGNC:17041]	22824	O95757;A0A140VKE7
ENSG00000185112	559	234	884	3.77778	1.91754	0.00894873	1	3	194685883	194689037	+	3155	FAM43A	GO:0005515;GO:0005515;	-	-	S;O	0A4QA;13J8Y;0VFJD;16J4R;1B0JS;1CUZ5;0DK5C;0RSD3;KOG4448;0US94	family with sequence similarity 43 member A [Source:HGNC Symbol;Acc:HGNC:26888]	131583	Q8N2R8
ENSG00000162783	632	269	995	3.69888	1.88709	0.00901689	1	1	181088700	181092900	+	4201	IER5	GO:0000159;GO:0005515;GO:0005515;GO:0005634;GO:0005654;GO:0005730;GO:0005737;GO:0034605;GO:0042127;GO:0042802;GO:0042802;GO:0045944;GO:1900036;	-	-	U	1CZ0D;16BZP;0RPFU;0VBN7;0A2UG;0DQGJ;0UTQR;0J10V;1B4H4;13UQ7	immediate early response 5 [Source:HGNC Symbol;Acc:HGNC:5393]	51278	Q5VY09
ENSG00000157184	94.5	21	168	8	3	0.00909712	1	1	53196792	53214197	+	10089	CPT2	GO:0005654;GO:0005730;GO:0005739;GO:0016740;GO:0016746;GO:0016746;GO:0016746;GO:0016746;GO:0005654;GO:0005730;GO:0005739;GO:0016740;GO:0016746;GO:0016746;GO:0016746;GO:0001701;GO:0005654;GO:0005730;GO:0005739;GO:0016740;GO:0016746;GO:0016746;GO:0016746;GO:0120162;GO:0016740;GO:0016746;GO:0016746;GO:0016746;GO:0005654;GO:0005730;GO:0005739;GO:0016740;GO:0016746;GO:0016746;GO:0016746;GO:0016746;GO:…	K08766	EC:2.3.1.21	I	1CQPC;0DFZW;0V5HY;0RPW8;0UHJC;12NSP;16CTA;09UIS;1AT64;KOG3719	carnitine palmitoyltransferase 2 [Source:HGNC Symbol;Acc:HGNC:2330]	1376	P23786;A0A140VK13
ENSG00000246705	340.5	132	549	4.15909	2.05627	0.0094285	1	12	14774383	14778002	+	3356	H2AJ	GO:0000786;GO:0000786;GO:0000786;GO:0000790;GO:0003674;GO:0003677;GO:0003677;GO:0003677;GO:0003677;GO:0005634;GO:0005694;GO:0006325;GO:0006342;GO:0008150;GO:0046982;GO:0046982;GO:0070062;GO:0000786;GO:0000786;GO:0000790;GO:0003674;GO:0003677;GO:0003677;GO:0003677;GO:0005634;GO:0005694;GO:0006325;GO:0006342;GO:0008150;GO:0046982;GO:0070062;GO:0000786;GO:0000786;GO:0003677;GO:0003677;GO:0005634;GO:…	K11251	-	B	13R2C;0A7F9;1D307;0DTNE;1B5RG;16MB2;0VI9V;0S1QU;KOG1756;0UUWK	H2A.J histone [Source:HGNC Symbol;Acc:HGNC:14456]	55766	Q9BTM1;A0A024RAS2
ENSG00000080854	541	228	854	3.74561	1.9052	0.00965313	1	11	133896438	133956968	-	17862	IGSF9B	GO:0005515;GO:0005886;GO:0007155;GO:0007156;GO:0007399;GO:0014069;GO:0016020;GO:0016021;GO:0019900;GO:0030054;GO:0030425;GO:0043005;GO:0043025;GO:0045202;GO:0045211;GO:0060077;GO:0097151;GO:0098982;GO:0098982;GO:0099560;GO:0099629;GO:0005515;GO:0005886;GO:0007155;GO:0007399;GO:0014069;GO:0016020;GO:0016021;GO:0030054;GO:0043005;GO:0045202;GO:0045211;	K22656	-	T	0B4PF;13DEU;16NTH;KOG4222;KOG3510;0S2RH;0WH7Q;1BB2C;0E8EX;0V380;1DFD6	immunoglobulin superfamily member 9B [Source:HGNC Symbol;Acc:HGNC:32326]	22997	Q9UPX0;Q8N7W7
ENSG00000165269	51.5	6	97	16.1667	4.01495	0.00978276	1	9	33383179	33402682	-	5253	AQP7	GO:0015267;GO:0015267;GO:0016020;GO:0016020;GO:0016020;GO:0016021;GO:0055085;GO:0055085;GO:0005737;GO:0005811;GO:0005886;GO:0005886;GO:0005887;GO:0005911;GO:0005938;GO:0006833;GO:0006833;GO:0015204;GO:0015250;GO:0015254;GO:0015254;GO:0015267;GO:0015267;GO:0015793;GO:0015793;GO:0016020;GO:0016020;GO:0016020;GO:0016021;GO:0030659;GO:0031410;GO:0055085;GO:0055085;GO:0071918;GO:0005515;GO:0015267;GO:…	K08771	-	G	09WF2;0UMR6;KOG0224;0V7DN;13KEP;0DHQF;1ASSG;165P8;0RRUQ;1CSES	aquaporin 7 [Source:HGNC Symbol;Acc:HGNC:640]	364	O14520
ENSG00000171823	340.5	133	548	4.1203	2.04275	0.00987064	1	12	1565993	1594581	-	2703	FBXL14	GO:0000209;GO:0004842;GO:0005515;GO:0005515;GO:0005515;GO:0005737;GO:0005829;GO:0006511;GO:0006511;GO:0019005;GO:0031146;GO:0043687;	K10280	-	S;O	0WJUF;1BBDM;13FJM;1DG40;0IT1Z;16P2T;0V42E;0E98E;0S2YR;0B70T	F-box and leucine rich repeat protein 14 [Source:HGNC Symbol;Acc:HGNC:28624]	144699	Q8N1E6
ENSG00000188483	647	280	1014	3.62143	1.85656	0.00992952	1	9	129175552	129178261	-	2710	IER5L	-	-	-	S	0VDIM;0UGY2;0DQA9;16GTC;1B49A;0S1TF;0A2NR;0J77W;1CZCB;13Z3R	immediate early response 5 like [Source:HGNC Symbol;Acc:HGNC:23679]	389792	Q5T953
ENSG00000177679	165	52	278	5.34615	2.4185	0.010219	1	7	76201896	76287288	+	6877	SRRM3	-	-	-	-	-	serine/arginine repetitive matrix 3 [Source:HGNC Symbol;Acc:HGNC:26729]	222183	A0A087WXA3
ENSG00000168334	100	24	176	7.33333	2.87447	0.0103117	1	3	39183210	39192596	-	6467	XIRP1	GO:0001725;GO:0003723;GO:0003779;GO:0003779;GO:0003779;GO:0005515;GO:0005925;GO:0007015;GO:0030036;GO:0030036;GO:0030054;GO:0030054;GO:0030054;GO:0032091;GO:0051015;GO:0001725;GO:0003723;GO:0003779;GO:0003779;GO:0003779;GO:0005515;GO:0005925;GO:0007015;GO:0030036;GO:0030036;GO:0030054;GO:0030054;GO:0030054;GO:0032091;GO:0051015;GO:0001725;GO:0003723;GO:0003779;GO:0003779;GO:0003779;GO:0005515;GO:…	-	-	Z;S;T	0UFU2;0IF8Z;169U2;13JMJ;09VV1;1CRTI;0V6TQ;0DH39;1AWZY;0RXKQ	xin actin binding repeat containing 1 [Source:HGNC Symbol;Acc:HGNC:14301]	165904	Q702N8
ENSG00000160471	44	4	84	21	4.39232	0.010411	1	19	55349306	55354719	-	3720	COX6B2	GO:0005515;GO:0005739;GO:0005739;GO:0005739;GO:0005739;GO:0005743;GO:0006119;GO:0016020;GO:0030061;GO:0030061;GO:0005515;GO:0005739;GO:0005739;GO:0005739;GO:0005739;GO:0005743;GO:0006119;GO:0016020;GO:0030061;GO:0030061;GO:0005515;GO:0005739;GO:0005739;GO:0005739;GO:0005739;GO:0005743;GO:0006119;GO:0016020;GO:0030061;GO:0030061;GO:0005515;GO:0005739;GO:0005739;GO:0005739;GO:0005739;GO:0005743;GO:…	K02267	-	C	0UW3U;0VJBX;0RZEM;KOG3057;1D4I7;0DV1G;1B6I9;13WBD;16IG8;0A8A8	cytochrome c oxidase subunit 6B2 [Source:HGNC Symbol;Acc:HGNC:24380]	125965	Q6YFQ2
ENSG00000164181	130.5	37	224	6.05405	2.5979	0.0104754	1	5	60751791	60844274	-	4461	ELOVL7	GO:0005515;GO:0005515;GO:0005783;GO:0005783;GO:0005783;GO:0005789;GO:0005789;GO:0006629;GO:0006631;GO:0006633;GO:0006636;GO:0009922;GO:0009922;GO:0009922;GO:0009922;GO:0009922;GO:0016020;GO:0016021;GO:0016021;GO:0016021;GO:0016740;GO:0019367;GO:0019367;GO:0019367;GO:0019367;GO:0030148;GO:0030176;GO:0034625;GO:0034625;GO:0034626;GO:0034626;GO:0035338;GO:0035338;GO:0042761;GO:0042761;GO:0042761;GO:…	K10250	EC:2.3.1.199	I	0RUF6;0UJ59;1AYTT;12RER;0V6UD;167W4;09VVR;1CRU3;0DH3U;KOG3071	ELOVL fatty acid elongase 7 [Source:HGNC Symbol;Acc:HGNC:26292]	79993	A1L3X0
ENSG00000159450	31	1	61	61	5.93074	0.0108042	1	1	152106317	152115454	-	6995	TCHH	GO:0001533;GO:0005509;GO:0005509;GO:0005509;GO:0005829;GO:0005856;GO:0008150;GO:0031424;GO:0045109;GO:0046872;GO:0046914;GO:0046914;GO:0070268;GO:0001533;GO:0005509;GO:0005509;GO:0005509;GO:0005829;GO:0005856;GO:0008150;GO:0031424;GO:0045109;GO:0046872;GO:0046914;GO:0046914;GO:0070268;	K18626	-	Z	0B5CE;0KDDK;1BA3G;1DCU2;0E5UE;0V190;0WHZE;16N63;0S2CN;13EJF	trichohyalin [Source:HGNC Symbol;Acc:HGNC:11791]	7062	Q07283
ENSG00000188522	918.5	417	1420	3.40528	1.76777	0.0109881	1	17	18968789	19004764	-	7836	FAM83G	GO:0005515;GO:0005515;GO:0005634;GO:0005634;GO:0005737;GO:0005829;GO:0005829;GO:0005829;GO:0007165;GO:0019901;GO:0030509;GO:0030509;GO:0005515;GO:0005515;GO:0005634;GO:0005634;GO:0005737;GO:0005829;GO:0005829;GO:0005829;GO:0007165;GO:0019901;GO:0030509;GO:0030509;	K23930	-	S	1CT5C;0UNWQ;165ZG;09X3S;0IJIT;0DIET;13MAU;1AT2R;0RQCS;0V82A	family with sequence similarity 83 member G [Source:HGNC Symbol;Acc:HGNC:32554]	644815	A6ND36
ENSG00000173762	43.5	4	83	20.75	4.37504	0.0110359	1	17	82314868	82317608	-	2741	CD7	GO:0002250;GO:0002250;GO:0016020;GO:0016021;GO:0016021;GO:0016021;GO:0038023;GO:0038023;GO:0002250;GO:0002250;GO:0002250;GO:0002376;GO:0005515;GO:0005886;GO:0006955;GO:0007169;GO:0016020;GO:0016020;GO:0016021;GO:0016021;GO:0016021;GO:0038023;GO:0038023;GO:0038023;GO:0042110;GO:0002250;GO:0002250;GO:0016020;GO:0016021;GO:0016021;GO:0016021;GO:0038023;GO:0038023;GO:0002250;GO:0002250;GO:0016020;GO:…	K06457	-	T	1D3PN;13U2G;0VIDY;0A7JG;0DUC3;1B68S;0UVI6;0IYNZ;0RRMD;16I4W	CD7 molecule [Source:HGNC Symbol;Acc:HGNC:1695]	924	P09564;Q29VG3
ENSG00000108932	215	76	354	4.65789	2.21968	0.0111147	1	17	68267026	68291267	-	4061	SLC16A6	GO:0005515;GO:0005886;GO:0005887;GO:0005887;GO:0008028;GO:0008028;GO:0015293;GO:0015718;GO:0015718;GO:0016020;GO:0016020;GO:0016021;GO:0016021;GO:0022857;GO:0022857;GO:0055085;GO:0055085;GO:0005515;GO:0005886;GO:0005887;GO:0005887;GO:0008028;GO:0008028;GO:0015293;GO:0015718;GO:0015718;GO:0016020;GO:0016020;GO:0016021;GO:0016021;GO:0022857;GO:0022857;GO:0055085;GO:0055085;GO:0016020;GO:0016021;GO:…	K08183	-	P;G	16FRR;0DN76;0VBYF;0UTAE;12TC4;0RNA1;1AZ9D;1CX3T;KOG2504;09WJF	solute carrier family 16 member 6 [Source:HGNC Symbol;Acc:HGNC:10927]	9120	O15403;A0A024R8J3
ENSG00000204388	23675	11644	35706	3.06647	1.61658	0.0111883	1	6	31827738	31830254	+	2517	HSPA1B	GO:0000166;GO:0001618;GO:0001664;GO:0003723;GO:0005102;GO:0005515;GO:0005515;GO:0005515;GO:0005524;GO:0005524;GO:0005524;GO:0005576;GO:0005634;GO:0005634;GO:0005654;GO:0005737;GO:0005737;GO:0005739;GO:0005783;GO:0005813;GO:0005814;GO:0005815;GO:0005829;GO:0005829;GO:0005829;GO:0005856;GO:0005886;GO:0005925;GO:0006402;GO:0006986;GO:0008180;GO:0008285;GO:0010628;GO:0016032;GO:0016192;GO:0016234;GO:…	K03283	-	O	1ATY5;09YID;16CSM;0USSJ;0V9G5;KOG0101;12PIY;1CUSF;0RREN;0DH5C	heat shock protein family A (Hsp70) member 1B [Source:HGNC Symbol;Acc:HGNC:5233]	3304	P0DMV8;P0DMV9;A8K5I0
ENSG00000110047	793	358	1228	3.43017	1.77828	0.0115458	1	11	64851642	64888296	-	7084	EHD1	GO:0000166;GO:0005509;GO:0005509;GO:0005515;GO:0005515;GO:0005515;GO:0005524;GO:0005525;GO:0005525;GO:0005768;GO:0005769;GO:0005811;GO:0005886;GO:0005929;GO:0006886;GO:0006897;GO:0006897;GO:0007596;GO:0010008;GO:0010008;GO:0010886;GO:0015031;GO:0016020;GO:0016197;GO:0017137;GO:0020018;GO:0030030;GO:0030139;GO:0031095;GO:0031175;GO:0031901;GO:0032456;GO:0032456;GO:0032456;GO:0032456;GO:0034383;GO:…	K12483	-	T;U	0V6UU;1CTEH;0USGH;1B57K;09XC5;12N3T;KOG1954;0DIPJ;16GGP;0RKCS	EH domain containing 1 [Source:HGNC Symbol;Acc:HGNC:3242]	10938	Q9H4M9;B2R5U3
ENSG00000169715	353	143	563	3.93706	1.97712	0.011777	1	16	56625475	56627112	+	1052	MT1E	GO:0005515;GO:0005634;GO:0005634;GO:0005737;GO:0005737;GO:0006882;GO:0008270;GO:0010273;GO:0045926;GO:0046872;GO:0046872;GO:0046872;GO:0046872;GO:0071276;GO:0071276;GO:0071280;GO:0071294;GO:0071294;GO:0005515;GO:0005634;GO:0005634;GO:0005737;GO:0005737;GO:0006882;GO:0008270;GO:0010273;GO:0045926;GO:0046872;GO:0046872;GO:0046872;GO:0046872;GO:0071276;GO:0071276;GO:0071280;GO:0071294;GO:0071294;GO:…	K14739	-	P	149A1;0UWX6;0DWP7;1B6VA;16INE;0ABH5;1D5XW;0VNIF;0JFS1	metallothionein 1E [Source:HGNC Symbol;Acc:HGNC:7397]	4493	P04732
ENSG00000167779	1542	731	2353	3.21888	1.68656	0.0119277	1	12	53097436	53102345	+	1346	IGFBP6	GO:0005520;GO:0005520;GO:0005576;GO:0005576;GO:0005576;GO:0019838;GO:0000187;GO:0001968;GO:0005102;GO:0005515;GO:0005515;GO:0005520;GO:0005520;GO:0005576;GO:0005576;GO:0005576;GO:0005576;GO:0005615;GO:0005615;GO:0005737;GO:0005794;GO:0007165;GO:0008285;GO:0016477;GO:0019838;GO:0031994;GO:0031994;GO:0031995;GO:0031995;GO:0031995;GO:0042568;GO:0042802;GO:0043567;GO:0044267;GO:0090090;GO:0005520;GO:…	K23579	-	A;T;K	0RWKD;167Q3;1CTFY;09XDF;0DIQX;0V8BI;0IVZ3;0UMAP;13PQS;1AY68	insulin like growth factor binding protein 6 [Source:HGNC Symbol;Acc:HGNC:5475]	3489	P24592
ENSG00000283154	123	35	211	6.02857	2.59182	0.0121212	1	3	158962235	159897366	+	4409	IQCJ-SCHIP1	GO:0005515;GO:0005737;GO:0005886;GO:0030054;GO:0030424;GO:0035332;GO:0042995;GO:0043194;GO:0051494;	-	-	S;G	0RTR5;13M08;16FII;1CU9A;09Y3W;0UN7E;0DJGT;1AXQJ;0V919;KOG4847	IQCJ-SCHIP1 readthrough [Source:HGNC Symbol;Acc:HGNC:38842]	100505385	B3KU38
ENSG00000105997	55.5	8	103	12.875	3.6865	0.0122658	1	7	27106184	27152581	-	4306	HOXA3	GO:0000790;GO:0000978;GO:0000981;GO:0000981;GO:0001525;GO:0003677;GO:0003677;GO:0003677;GO:0003700;GO:0003700;GO:0003700;GO:0005515;GO:0005634;GO:0005634;GO:0005654;GO:0006355;GO:0006355;GO:0006357;GO:0007275;GO:0009952;GO:0043565;GO:0045944;GO:0048704;GO:0000790;GO:0000978;GO:0000981;GO:0000981;GO:0001525;GO:0001974;GO:0003677;GO:0003677;GO:0003677;GO:0003700;GO:0003700;GO:0003700;GO:0003700;GO:…	K09303	-	K	0RUPW;0DFDS;KOG0489;09U43;13ISJ;0V536;1ASDR;16BQW;0UGP1;1CQ3I	homeobox A3 [Source:HGNC Symbol;Acc:HGNC:5104]	3200	O43365;A0A024RA33
ENSG00000143878	16405.5	8164	24647	3.01899	1.59406	0.0124521	1	2	20447074	20449440	+	2367	RHOB	GO:0000166;GO:0000281;GO:0001525;GO:0003924;GO:0003924;GO:0003924;GO:0003924;GO:0005515;GO:0005515;GO:0005525;GO:0005525;GO:0005525;GO:0005525;GO:0005634;GO:0005634;GO:0005737;GO:0005768;GO:0005769;GO:0005770;GO:0005829;GO:0005829;GO:0005856;GO:0005886;GO:0005886;GO:0005886;GO:0005886;GO:0005925;GO:0005938;GO:0006886;GO:0006915;GO:0007015;GO:0007155;GO:0007155;GO:0007163;GO:0007186;GO:0007264;GO:…	K07856	-	Z;S;T	0UIKA;0DK7B;1CV17;12N37;16GIF;09YSS;0V9QN;1B3IU;KOG0393;0RSKS	ras homolog family member B [Source:HGNC Symbol;Acc:HGNC:668]	388	P62745
ENSG00000137094	504.5	219	790	3.60731	1.85092	0.0125308	1	9	34989641	34998900	+	5891	DNAJB5	GO:0005515;GO:0005829;GO:0005829;GO:0006457;GO:0006457;GO:0006986;GO:0051082;GO:0051082;GO:0051082;GO:0051085;GO:0051087;GO:0051087;GO:0005515;GO:0005829;GO:0005829;GO:0006457;GO:0006457;GO:0006986;GO:0051082;GO:0051082;GO:0051082;GO:0051085;GO:0051087;GO:0051087;GO:0000122;GO:0005515;GO:0005634;GO:0005829;GO:0005829;GO:0005829;GO:0006457;GO:0006457;GO:0006986;GO:0051082;GO:0051082;GO:0051082;GO:…	K09511	-	O	09W43;0V72E;KOG0714;1CS53;0DHF0;0UQXK;12PPD;0RXC0;1AY2D;16AV9	DnaJ heat shock protein family (Hsp40) member B5 [Source:HGNC Symbol;Acc:HGNC:14887]	25822	O75953
ENSG00000278828	74.5	15	134	8.93333	3.1592	0.0125627	1	6	27810064	27811300	+	1237	H3C10	GO:0000183;GO:0000228;GO:0000786;GO:0000786;GO:0000786;GO:0000788;GO:0003677;GO:0003677;GO:0003677;GO:0005515;GO:0005515;GO:0005576;GO:0005634;GO:0005654;GO:0005694;GO:0006325;GO:0006334;GO:0006335;GO:0007596;GO:0016020;GO:0032200;GO:0032991;GO:0038111;GO:0044267;GO:0045296;GO:0045652;GO:0045814;GO:0046982;GO:0046982;GO:0060964;GO:0060968;GO:0070062;	K11253	-	B	KOG1745	H3 clustered histone 10 [Source:HGNC Symbol;Acc:HGNC:4775]	8357	P68431
ENSG00000163874	494	215	773	3.59535	1.84613	0.0129933	1	1	37474580	37484377	+	3091	ZC3H12A	GO:0000294;GO:0000294;GO:0000294;GO:0000932;GO:0001525;GO:0001933;GO:0001933;GO:0002230;GO:0002376;GO:0002757;GO:0003677;GO:0003682;GO:0003723;GO:0003729;GO:0003729;GO:0003730;GO:0003730;GO:0004518;GO:0004518;GO:0004519;GO:0004521;GO:0004521;GO:0004521;GO:0004532;GO:0004532;GO:0004540;GO:0004843;GO:0005515;GO:0005515;GO:0005634;GO:0005634;GO:0005634;GO:0005654;GO:0005737;GO:0005737;GO:0005737;GO:…	K18668	EC:3.1.-.-	-	-	zinc finger CCCH-type containing 12A [Source:HGNC Symbol;Acc:HGNC:26259]	80149	Q5D1E8
ENSG00000185338	165.5	55	276	5.01818	2.32716	0.0130273	1	16	11254408	11256204	-	1797	SOCS1	GO:0001932;GO:0004860;GO:0005159;GO:0005515;GO:0005515;GO:0005634;GO:0005654;GO:0005737;GO:0005737;GO:0005737;GO:0005829;GO:0005942;GO:0006469;GO:0009968;GO:0016567;GO:0019210;GO:0019221;GO:0019221;GO:0019901;GO:0031410;GO:0033673;GO:0035556;GO:0035556;GO:0036464;GO:0038111;GO:0040008;GO:0042532;GO:0042532;GO:0043372;GO:0043377;GO:0043551;GO:0045591;GO:0046426;GO:0046426;GO:0046426;GO:0046426;GO:…	K04694	-	T	0UNSY;13F34;1AUZ2;KOG4566;1CUR4;0RTAC;0DJXM;0A2EF;167VB;0VDA1	suppressor of cytokine signaling 1 [Source:HGNC Symbol;Acc:HGNC:19383]	8651	O15524;Q4JHT5
ENSG00000171864	79	17	141	8.29412	3.05209	0.0131337	1	20	4721909	4728460	+	3981	PRND	GO:0005507;GO:0005507;GO:0005515;GO:0005576;GO:0005886;GO:0005886;GO:0006878;GO:0007338;GO:0007340;GO:0016020;GO:0016020;GO:0016020;GO:0031225;GO:0031362;GO:0046872;GO:0051260;GO:0051260;	-	-	W;U	0RRR6;1D0SK;0DQTQ;0USD0;1B5DH;0J97N;16GYV;140FV;0VEUX;0A39I	prion like protein doppel [Source:HGNC Symbol;Acc:HGNC:15748]	23627	Q9UKY0;A7U7M2
ENSG00000139618	104.5	28	181	6.46429	2.69249	0.0138571	1	13	32315086	32400268	+	12803	BRCA2	GO:0000724;GO:0000724;GO:0000724;GO:0000724;GO:0000784;GO:0000800;GO:0002020;GO:0003677;GO:0003697;GO:0005515;GO:0005515;GO:0005634;GO:0005634;GO:0005654;GO:0005654;GO:0005737;GO:0005813;GO:0005815;GO:0005829;GO:0005856;GO:0006281;GO:0006281;GO:0006281;GO:0006289;GO:0006302;GO:0006310;GO:0006355;GO:0006974;GO:0007049;GO:0008022;GO:0010484;GO:0010485;GO:0030141;GO:0032991;GO:0032991;GO:0033593;GO:…	K08775	-	L;B	0RK14;KOG4751;1CS2N;167VE;0UJGJ;1AUZ8;0V71S;13KA1;0DHCG;09W3C	BRCA2 DNA repair associated [Source:HGNC Symbol;Acc:HGNC:1101]	675	P51587
ENSG00000107223	1869	913	2825	3.09419	1.62956	0.0140838	1	9	136862119	136866308	-	1222	EDF1	GO:0001094;GO:0003677;GO:0003677;GO:0003677;GO:0003713;GO:0003723;GO:0005515;GO:0005515;GO:0005516;GO:0005622;GO:0005634;GO:0005634;GO:0005654;GO:0005730;GO:0005737;GO:0005829;GO:0006355;GO:0007275;GO:0007275;GO:0019216;GO:0030154;GO:0043388;GO:0045446;GO:0045893;GO:0001094;GO:0003677;GO:0003677;GO:0003677;GO:0003713;GO:0003723;GO:0005515;GO:0005515;GO:0005516;GO:0005622;GO:0005634;GO:0005634;GO:…	K03627	-	K	09ZMW;0RN2W;0DTKV;1B4T4;16BN7;0VHF0;1D0DZ;13S7Q;KOG3398;0UN7D	endothelial differentiation related factor 1 [Source:HGNC Symbol;Acc:HGNC:3164]	8721	O60869
ENSG00000121101	44.5	5	84	16.8	4.07039	0.0145606	1	17	58556678	58692055	-	5325	TEX14	GO:0000166;GO:0000775;GO:0000776;GO:0000776;GO:0000777;GO:0004672;GO:0004672;GO:0005515;GO:0005515;GO:0005524;GO:0005524;GO:0005524;GO:0005694;GO:0005737;GO:0006468;GO:0006468;GO:0007049;GO:0007094;GO:0007094;GO:0007094;GO:0007094;GO:0007140;GO:0007140;GO:0007140;GO:0007140;GO:0008608;GO:0008608;GO:0008608;GO:0008608;GO:0019901;GO:0030496;GO:0030496;GO:0043063;GO:0043063;GO:0043063;GO:0043063;GO:…	K17540	-	D	16G55;0VD30;1CYUM;09WCA;0DPV7;12RP8;0USR1;1AWZD;0RKD1;0IHZA	testis expressed 14, intercellular bridge forming factor [Source:HGNC Symbol;Acc:HGNC:11737]	56155	Q8IWB6
ENSG00000127377	72.5	15	130	8.66667	3.11548	0.0146193	1	7	151428832	151440813	-	3181	CRYGN	GO:0002088;GO:0005212;GO:0007601;GO:0002088;GO:0005212;GO:0007601;	K23483	-	S	16HNR;0VAFD;09ZIB;0RNWN;0IK0G;0DM1A;12T22;0UUGG;1CVW8;1B5SW	crystallin gamma N [Source:HGNC Symbol;Acc:HGNC:20458]	155051	Q8WXF5;A0A090N8I5
ENSG00000169242	949	451	1447	3.20843	1.68187	0.015009	1	1	155127876	155134899	+	2165	EFNA1	GO:0000122;GO:0001525;GO:0001934;GO:0003180;GO:0003183;GO:0003199;GO:0005102;GO:0005515;GO:0005576;GO:0005886;GO:0005886;GO:0005886;GO:0005886;GO:0007267;GO:0007411;GO:0010719;GO:0016020;GO:0016020;GO:0016020;GO:0016477;GO:0031225;GO:0033628;GO:0034446;GO:0046658;GO:0046875;GO:0046875;GO:0046875;GO:0046875;GO:0046875;GO:0046875;GO:0048013;GO:0048013;GO:0048013;GO:0048013;GO:0048013;GO:0048013;GO:…	K05462	-	T	0A0XA;0DNIJ;1CXFU;0VA0A;KOG3858;1B128;0UK31;169CG;13KDT;0RNRS	ephrin A1 [Source:HGNC Symbol;Acc:HGNC:3221]	1942	P20827
ENSG00000164089	59	10	108	10.8	3.43296	0.0150423	1	4	108742048	108763054	-	2942	ETNPPL	GO:0003824;GO:0003824;GO:0005575;GO:0005739;GO:0005759;GO:0006646;GO:0008483;GO:0008483;GO:0016829;GO:0030170;GO:0030170;GO:0050459;GO:0050459;GO:0003824;GO:0003824;GO:0005575;GO:0005739;GO:0005759;GO:0006646;GO:0008483;GO:0008483;GO:0016829;GO:0030170;GO:0030170;GO:0050459;GO:0050459;GO:0003824;GO:0003824;GO:0005575;GO:0005739;GO:0005759;GO:0006646;GO:0008483;GO:0008483;GO:0016829;GO:0030170;GO:…	K14286	EC:4.2.3.2	E	0UHKT;1B0RM;0V5QG;0DG0Q;09UQW;12R3R;1CQQ9;0RXWX;KOG1403;16656	ethanolamine-phosphate phospho-lyase [Source:HGNC Symbol;Acc:HGNC:14404]	64850	Q8TBG4
ENSG00000166106	369	157	581	3.70064	1.88777	0.0150908	1	11	130448974	130476641	+	5673	ADAMTS15	GO:0004175;GO:0004222;GO:0004222;GO:0004222;GO:0005576;GO:0005615;GO:0006508;GO:0006508;GO:0006508;GO:0008201;GO:0008233;GO:0008237;GO:0008237;GO:0008237;GO:0008270;GO:0008270;GO:0009986;GO:0016787;GO:0030198;GO:0031012;GO:0046872;GO:0050840;GO:0062023;GO:0062023;	K08629	EC:3.4.24.-	O	0UJJK;0RPE8;0V69U;1AXSD;0DHEM;1CS4N;12PII;16BA6;09U5N;KOG3538	ADAM metallopeptidase with thrombospondin type 1 motif 15 [Source:HGNC Symbol;Acc:HGNC:16305]	170689	Q8TE58
ENSG00000175868	23	0	46	Inf	Inf	0.0151248	1	11	14904997	15082342	+	3938	CALCB	GO:0005179;GO:0005179;GO:0005179;GO:0005576;GO:0005576;GO:0007165;GO:0005179;GO:0005179;GO:0005179;GO:0005184;GO:0005515;GO:0005576;GO:0005576;GO:0005576;GO:0005576;GO:0005615;GO:0006874;GO:0007165;GO:0007186;GO:0007189;GO:0031716;GO:0051480;GO:0005179;GO:0005179;GO:0005179;GO:0005184;GO:0005515;GO:0005576;GO:0005576;GO:0005576;GO:0005576;GO:0005615;GO:0006874;GO:0007165;GO:0007186;GO:0007189;GO:…	K12332	-	O;W	0VIH1;0UVJN;0RYVF;0A7NI;16HW2;0DUEW;1D3SN;0IYZP;1B61Q;13SUN	calcitonin related polypeptide beta [Source:HGNC Symbol;Acc:HGNC:1438]	797	P10092
ENSG00000198938	120455	61971	178939	2.88746	1.5298	0.0158036	1	MT	9207	9990	+	784	MT-CO3	GO:0004129;GO:0004129;GO:0005515;GO:0005739;GO:0005739;GO:0005743;GO:0005743;GO:0006123;GO:0006123;GO:0008535;GO:0009055;GO:0009060;GO:0015002;GO:0015002;GO:0015453;GO:0016020;GO:0016020;GO:0016020;GO:0016021;GO:0019646;GO:0019646;GO:0022904;GO:0022904;GO:0045277;GO:0055085;GO:1902600;	-	-	C	0A1BF;16JF7;KOG4664;0DNZ2;13KX0;1CXWG;1AU5U;0UIYW;0VC6H;0RKND	mitochondrially encoded cytochrome c oxidase III [Source:HGNC Symbol;Acc:HGNC:7422]	-	-
ENSG00000177000	1077	520	1634	3.14231	1.65182	0.0158167	1	1	11785723	11806455	-	11513	MTHFR	GO:0001843;GO:0003824;GO:0004489;GO:0004489;GO:0004489;GO:0004489;GO:0004489;GO:0005829;GO:0005829;GO:0006555;GO:0006555;GO:0006555;GO:0006730;GO:0008152;GO:0009086;GO:0016491;GO:0031060;GO:0035999;GO:0035999;GO:0035999;GO:0044877;GO:0046655;GO:0050660;GO:0050667;GO:0055114;GO:0055114;GO:0055114;GO:0070829;GO:0071949;GO:0072341;GO:0001843;GO:0003824;GO:0004489;GO:0004489;GO:0004489;GO:0004489;GO:…	K00297	EC:1.5.1.20	E	12P29;16A54;0UI6N;0DNPY;1B3DK;0RNPW;1CY2D;KOG0564;0VCC6;0A19Y	methylenetetrahydrofolate reductase [Source:HGNC Symbol;Acc:HGNC:7436]	4524	P42898;Q8IU67;Q59GJ6
ENSG00000167470	7390.5	3783	10998	2.90722	1.53964	0.0162906	1	19	1248553	1259140	+	4492	MIDN	GO:0005515;GO:0005634;GO:0003674;GO:0005515;GO:0005515;GO:0005634;GO:0005634;GO:0005634;GO:0005730;GO:0005730;GO:0005737;GO:0005829;GO:0005829;GO:0008150;GO:0019900;GO:0019900;GO:0033132;GO:0033132;GO:0046676;GO:0046676;GO:0003674;GO:0005515;GO:0005515;GO:0005634;GO:0005634;GO:0005730;GO:0005737;GO:0005829;GO:0008150;GO:0019900;GO:0033132;GO:0046676;GO:0005634;	-	-	S;O	12NPD;0UUDX;09UCY;0RR3D;1CQC6;0DFNP;169G2;0V5C5;0IE7U;1AWNX	midnolin [Source:HGNC Symbol;Acc:HGNC:16298]	90007	Q504T8
ENSG00000213903	172	61	283	4.63934	2.21392	0.0165042	1	14	24311450	24318036	+	4465	LTB4R	GO:0004930;GO:0004930;GO:0004974;GO:0004974;GO:0005886;GO:0007165;GO:0007186;GO:0007186;GO:0016020;GO:0016021;GO:0016021;GO:0016021;GO:0061737;GO:0000166;GO:0001632;GO:0004930;GO:0004930;GO:0004930;GO:0004974;GO:0004974;GO:0004974;GO:0005886;GO:0005886;GO:0005887;GO:0005887;GO:0006936;GO:0006954;GO:0006954;GO:0006955;GO:0007165;GO:0007186;GO:0007186;GO:0007186;GO:0007186;GO:0007186;GO:0007200;GO:…	K04296	-	T	KOG3656;1CQT3;0UHQI;164I2;1ARM2;09UU6;0DG3I;0RWAR;0V5TN;12NY6	leukotriene B4 receptor [Source:HGNC Symbol;Acc:HGNC:6713]	1241	Q15722
ENSG00000185022	4389.5	2239	6540	2.92095	1.54644	0.0166653	1	22	38200767	38216507	+	5611	MAFF	GO:0000790;GO:0000978;GO:0000981;GO:0001228;GO:0003677;GO:0003677;GO:0003677;GO:0003700;GO:0003700;GO:0003700;GO:0005515;GO:0005634;GO:0005634;GO:0005634;GO:0005654;GO:0005654;GO:0005739;GO:0006355;GO:0006355;GO:0007567;GO:0007596;GO:0042025;GO:0043565;GO:0043565;GO:0045604;GO:0045944;GO:1990837;GO:0000790;GO:0000978;GO:0000981;GO:0001228;GO:0001701;GO:0003677;GO:0003677;GO:0003677;GO:0003700;GO:…	K09037	-	K	0VETP;13PV3;0RP2H;0DRIE;0UUE2;0A3YU;1AYB2;KOG4196;1CXHH;16DPW	MAF bZIP transcription factor F [Source:HGNC Symbol;Acc:HGNC:6780]	23764	Q9ULX9
ENSG00000146834	1032	501	1563	3.11976	1.64144	0.016781	1	7	100428790	100434118	+	3212	MEPCE	GO:0001510;GO:0001510;GO:0003723;GO:0005515;GO:0005634;GO:0008168;GO:0008168;GO:0008168;GO:0008171;GO:0008173;GO:0008173;GO:0008757;GO:0016073;GO:0016740;GO:0017069;GO:0032259;GO:0040031;GO:0040031;GO:0097322;GO:0120259;GO:1904871;GO:1905382;GO:1990276;GO:1990276;GO:1990904;GO:0000122;GO:0001510;GO:0001510;GO:0003723;GO:0005515;GO:0005634;GO:0008168;GO:0008168;GO:0008168;GO:0008171;GO:0008173;GO:…	K15190	EC:2.1.1.-	S;A;D;K	0RMGT;0VCW0;16EP1;0DPNR;KOG2899;1B1DK;0A20U;0UT00;1CUF7;13CJ0	methylphosphate capping enzyme [Source:HGNC Symbol;Acc:HGNC:20247]	56257	Q7L2J0
ENSG00000143382	428	190	666	3.50526	1.80952	0.0168643	1	1	150549369	150560937	+	6432	ADAMTSL4	GO:0002020;GO:0004222;GO:0005515;GO:0005576;GO:0005788;GO:0006508;GO:0006915;GO:0008233;GO:0030198;GO:0031012;GO:0043065;GO:0062023;GO:0002020;GO:0002064;GO:0004222;GO:0005515;GO:0005576;GO:0005614;GO:0005788;GO:0006508;GO:0006915;GO:0008233;GO:0030198;GO:0030198;GO:0031012;GO:0031012;GO:0042802;GO:0043065;GO:0062023;GO:0002020;GO:0004222;GO:0005515;GO:0005576;GO:0005788;GO:0006508;GO:0006915;GO:…	K23369	-	O	14SZD;1B9U8;KOG4597;0WCB5;0V0VM;0S2BZ;0E7PX;1DEQ2;16N2B;KOG3538;0AZUR	ADAMTS like 4 [Source:HGNC Symbol;Acc:HGNC:19706]	54507	Q6UY14;B7ZMJ3;Q9UFG7
ENSG00000104081	179.5	65	294	4.52308	2.1773	0.0169585	1	15	40087890	40108892	-	5447	BMF	GO:0001669;GO:0001844;GO:0005515;GO:0005515;GO:0005741;GO:0005829;GO:0005886;GO:0006915;GO:0006915;GO:0006915;GO:0010507;GO:0010507;GO:0016459;GO:0016459;GO:0031334;GO:0034644;GO:0043065;GO:0043065;GO:0043276;GO:0090200;GO:2001244;GO:0001844;GO:0005515;GO:0005515;GO:0005741;GO:0005829;GO:0005886;GO:0006915;GO:0006915;GO:0006915;GO:0010507;GO:0010507;GO:0016459;GO:0016459;GO:0031334;GO:0034644;GO:…	K17460	-	A;T;K	0IHFT;1CY47;0RUVD;1AXTF;16AKX;12TST;0VCDV;0DP69;0UNA9;0A1I8	Bcl2 modifying factor [Source:HGNC Symbol;Acc:HGNC:24132]	90427	Q96LC9
ENSG00000163132	177	64	290	4.53125	2.17991	0.0172366	1	4	4859665	4863936	+	2121	MSX1	GO:0000122;GO:0000790;GO:0000902;GO:0000977;GO:0000977;GO:0000981;GO:0000981;GO:0000981;GO:0000981;GO:0000987;GO:0001227;GO:0001228;GO:0001701;GO:0001837;GO:0002039;GO:0003007;GO:0003198;GO:0003677;GO:0003677;GO:0003677;GO:0005515;GO:0005634;GO:0005634;GO:0005634;GO:0005634;GO:0005654;GO:0006355;GO:0006355;GO:0007275;GO:0007507;GO:0007517;GO:0008285;GO:0009952;GO:0010463;GO:0021983;GO:0023019;GO:…	K09341	-	K	0V98I;0UP5C;1CPD0;16CIZ;09YTP;13ISN;0DK8A;0RY51;KOG0492;1AV4B	msh homeobox 1 [Source:HGNC Symbol;Acc:HGNC:7391]	4487	P28360
ENSG00000137309	3171.5	1616	4727	2.92512	1.5485	0.0173158	1	6	34236873	34246231	+	2327	HMGA1	GO:0003677;GO:0006355;GO:0000785;GO:0000785;GO:0000987;GO:0003677;GO:0003677;GO:0003677;GO:0003677;GO:0003677;GO:0003680;GO:0003680;GO:0003680;GO:0003680;GO:0003682;GO:0003713;GO:0003906;GO:0003906;GO:0005515;GO:0005515;GO:0005634;GO:0005634;GO:0005634;GO:0005634;GO:0005654;GO:0005667;GO:0005694;GO:0005829;GO:0005925;GO:0006268;GO:0006284;GO:0006284;GO:0006337;GO:0006355;GO:0006355;GO:0006355;GO:…	K09282	-	K;B	13YDG;0UW13;0RZYA;0DV8I;1D4EN;0A8TM;0VJQ1;0J4ZT;1B6E9;16JKK	high mobility group AT-hook 1 [Source:HGNC Symbol;Acc:HGNC:5010]	3159	P17096
ENSG00000244274	49	7	91	13	3.70044	0.0173595	1	20	45406057	45410610	+	2764	DBNDD2	GO:0005515;GO:0005737;GO:0005737;GO:0006469;GO:0006469;GO:0005515;GO:0005737;GO:0005737;GO:0006469;GO:0006469;GO:0005515;GO:0005737;GO:0005737;GO:0006469;GO:0006469;GO:0005515;GO:0005737;GO:0005737;GO:0006469;GO:0006469;GO:0005515;GO:0005737;GO:0005737;GO:0006469;GO:0006469;GO:0005515;GO:0005737;GO:0005737;GO:0006469;GO:0006469;GO:0005515;GO:0005737;GO:0005737;GO:0006469;GO:0006469;GO:0005515;GO:…	-	-	T	0DPM5;13T5W;0VCUJ;0RUVH;0A73V;0USYP;1AVS8;168K7;0IZAY;1D33P	dysbindin domain containing 2 [Source:HGNC Symbol;Acc:HGNC:15881]	55861	Q9BQY9
ENSG00000108107	17526.5	9097	25956	2.85325	1.51261	0.0174291	1	19	55385932	55403250	+	6346	RPL28	GO:0000184;GO:0003723;GO:0003723;GO:0003735;GO:0003735;GO:0003735;GO:0003735;GO:0005515;GO:0005829;GO:0005840;GO:0005840;GO:0005840;GO:0006412;GO:0006412;GO:0006412;GO:0006412;GO:0006413;GO:0006614;GO:0016020;GO:0019083;GO:0022625;GO:0022625;GO:0022625;GO:0030425;GO:0036464;GO:0044297;GO:0070062;GO:0000184;GO:0003723;GO:0003723;GO:0003735;GO:0003735;GO:0003735;GO:0003735;GO:0005515;GO:0005829;GO:…	K02903	-	-	-	ribosomal protein L28 [Source:HGNC Symbol;Acc:HGNC:10330]	6158	P46779
ENSG00000183876	96	26	166	6.38462	2.6746	0.017446	1	5	150296343	150339307	-	3221	ARSI	GO:0003824;GO:0003824;GO:0004065;GO:0005515;GO:0005576;GO:0005783;GO:0005788;GO:0008484;GO:0008484;GO:0016787;GO:0046872;GO:0003824;GO:0003824;GO:0004065;GO:0005515;GO:0005576;GO:0005783;GO:0005788;GO:0008484;GO:0008484;GO:0016787;GO:0046872;GO:0003824;GO:0003824;GO:0008484;GO:0008484;	K12375	EC:3.1.6.-	T;D;P;G;L;B	12QD7;0DGBG;0V61R;0RKIY;1CRJN;164HI;1ARF7;09V22;KOG3867;0US42	arylsulfatase family member I [Source:HGNC Symbol;Acc:HGNC:32521]	340075	Q5FYB1
ENSG00000198763	90762.5	47301	134224	2.83766	1.5047	0.0175541	1	MT	4470	5511	+	1042	MT-ND2	GO:0005739;GO:0005739;GO:0005743;GO:0005743;GO:0005747;GO:0006120;GO:0006120;GO:0006120;GO:0006120;GO:0008137;GO:0008137;GO:0008137;GO:0014069;GO:0016020;GO:0016021;GO:0016491;GO:0019901;GO:0032981;GO:0035255;GO:0055114;GO:0055114;GO:0055114;GO:0070469;GO:0072593;	-	-	C	1B2S6;0RXHI;09THY;1CYY3;KOG4668;0DFZN;0VCD1;16J8F;13NIB;0UTGH	mitochondrially encoded NADH:ubiquinone oxidoreductase core subunit 2 [Source:HGNC Symbol;Acc:HGNC:7456]	-	-
ENSG00000078804	795.5	382	1209	3.16492	1.66217	0.0177879	1	20	34704339	34713439	+	4179	TP53INP2	GO:0000045;GO:0005515;GO:0005634;GO:0005634;GO:0005634;GO:0005737;GO:0005776;GO:0005776;GO:0005829;GO:0006914;GO:0010508;GO:0010508;GO:0016605;GO:0031410;GO:0045893;GO:0045893;GO:0045893;GO:0045893;GO:0000045;GO:0001649;GO:0001894;GO:0005515;GO:0005634;GO:0005634;GO:0005634;GO:0005737;GO:0005776;GO:0005776;GO:0005829;GO:0006511;GO:0006914;GO:0010508;GO:0010508;GO:0016236;GO:0016605;GO:0031410;GO:…	K21247	-	K	0IXBP;0RURU;0DNFW;0UREY;16GYC;0A0UR;13RP6;1CXDA;0VBRC;1B0IY	tumor protein p53 inducible nuclear protein 2 [Source:HGNC Symbol;Acc:HGNC:16104]	58476	Q8IXH6
ENSG00000174791	155.5	54	257	4.75926	2.25074	0.0178528	1	11	66330241	66336840	-	5377	RIN1	GO:0005096;GO:0005515;GO:0005737;GO:0005737;GO:0005829;GO:0005856;GO:0005886;GO:0005886;GO:0006897;GO:0007165;GO:0007165;GO:0007165;GO:0007613;GO:0008306;GO:0016020;GO:0017016;GO:0030425;GO:0031914;GO:0043025;GO:0043547;GO:0005096;GO:0007165;GO:0007165;GO:0043547;	K17638	-	U	0UKW0;0RYEQ;09X2X;0V818;0DIDV;1CT4B;13IXZ;16962;KOG2320;1AWC7	Ras and Rab interactor 1 [Source:HGNC Symbol;Acc:HGNC:18749]	9610	Q13671;A0A0S2Z4U0
ENSG00000108813	22	0	44	Inf	Inf	0.0180825	1	17	49968970	49974959	+	3628	DLX4	GO:0000122;GO:0000122;GO:0000790;GO:0000790;GO:0000978;GO:0000978;GO:0000981;GO:0000981;GO:0000981;GO:0001227;GO:0003677;GO:0003677;GO:0003677;GO:0003700;GO:0003700;GO:0005515;GO:0005634;GO:0005654;GO:0006355;GO:0006355;GO:0006355;GO:0006357;GO:0007275;GO:0030154;GO:0043565;GO:0043565;GO:1990837;GO:0000122;GO:0000122;GO:0000790;GO:0000790;GO:0000978;GO:0000978;GO:0000981;GO:0000981;GO:0000981;GO:…	K09314	-	K	0UU61;0A3W3;16C53;0RXTW;1D0NA;0DRFY;13I6U;0VEQV;1B5A5;KOG0850	distal-less homeobox 4 [Source:HGNC Symbol;Acc:HGNC:2917]	1748	Q92988
ENSG00000115112	22	0	44	Inf	Inf	0.0180825	1	2	121216587	121285202	-	9367	TFCP2L1	GO:0000122;GO:0000790;GO:0000902;GO:0000977;GO:0000978;GO:0000981;GO:0002070;GO:0003677;GO:0003700;GO:0003700;GO:0003700;GO:0005634;GO:0005634;GO:0005634;GO:0005737;GO:0006357;GO:0006357;GO:0006357;GO:0007028;GO:0007431;GO:0008340;GO:0016020;GO:0043565;GO:0045927;GO:1990837;	K09275	-	K	09V54;0DGEB;16B2P;KOG4091;1CR3T;12P4E;0UM5H;1B0TC;0RQB7;0V64U	transcription factor CP2 like 1 [Source:HGNC Symbol;Acc:HGNC:17925]	29842	Q9NZI6
ENSG00000124145	2159	1097	3221	2.93619	1.55395	0.0182911	1	20	45325288	45348424	-	2613	SDC4	GO:0001523;GO:0001657;GO:0001843;GO:0001968;GO:0005080;GO:0005515;GO:0005515;GO:0005576;GO:0005796;GO:0005886;GO:0005887;GO:0005925;GO:0006024;GO:0006027;GO:0009986;GO:0009986;GO:0009986;GO:0010762;GO:0016020;GO:0016020;GO:0016020;GO:0016021;GO:0016477;GO:0042060;GO:0042130;GO:0042802;GO:0042802;GO:0043034;GO:0043202;GO:0045121;GO:0045860;GO:0050900;GO:0051496;GO:0051894;GO:0060122;GO:0070053;GO:…	K16338	-	W;T	13RBQ;0VDJG;0UKWC;1CZD7;16FMU;1ATRY;0IXIG;0RTM6;0A2PM;0DQBB	syndecan 4 [Source:HGNC Symbol;Acc:HGNC:10661]	6385	P31431
ENSG00000081059	277	115	439	3.81739	1.93259	0.0183124	1	5	134114681	134151865	+	10093	TCF7	GO:0000976;GO:0000978;GO:0001217;GO:0001228;GO:0003677;GO:0005515;GO:0005515;GO:0005634;GO:0005634;GO:0005634;GO:0005634;GO:0005654;GO:0005654;GO:0005667;GO:0006355;GO:0006357;GO:0006357;GO:0006357;GO:0006955;GO:0008013;GO:0008013;GO:0008013;GO:0008013;GO:0016055;GO:0016055;GO:0016055;GO:0016055;GO:0016604;GO:0033153;GO:0033153;GO:0042492;GO:0045586;GO:0045892;GO:0045944;GO:0060070;GO:0060070;GO:…	K02620	-	K	KOG3248;0UMST;1CTVR;09WGI;16D1K;0RPTC;1AYBQ;0DJ3V;13P5N;0V7F3	transcription factor 7 [Source:HGNC Symbol;Acc:HGNC:11639]	6932	P36402;B3KQ75
ENSG00000030110	230.5	92	369	4.01087	2.00392	0.018875	1	6	33572547	33580293	-	2212	BAK1	GO:0001836;GO:0001836;GO:0003674;GO:0005515;GO:0005515;GO:0005515;GO:0005515;GO:0005739;GO:0005739;GO:0005741;GO:0005741;GO:0005741;GO:0006915;GO:0008630;GO:0010248;GO:0016020;GO:0016021;GO:0016032;GO:0031307;GO:0031334;GO:0032469;GO:0034620;GO:0034644;GO:0034644;GO:0042802;GO:0042802;GO:0042802;GO:0042802;GO:0042803;GO:0042803;GO:0042981;GO:0042981;GO:0043065;GO:0043065;GO:0043065;GO:0044325;GO:…	K14021	-	T	0DKQM;0VA5T;1CVJ3;KOG4728;0UPEQ;16EN9;1AZJS;13PN0;09Z8G;0RRQ8	BCL2 antagonist/killer 1 [Source:HGNC Symbol;Acc:HGNC:949]	578	Q16611;A0A0S2Z391
ENSG00000144959	333.5	145	522	3.6	1.848	0.0191834	1	3	172630249	172711218	-	4808	NCEH1	GO:0004771;GO:0005783;GO:0005789;GO:0005886;GO:0006629;GO:0016020;GO:0016021;GO:0016021;GO:0016021;GO:0016042;GO:0016787;GO:0016787;GO:0016787;GO:0016787;GO:0034383;GO:0043231;GO:0046485;GO:0052689;GO:0052689;GO:0006470;GO:0006805;GO:0016020;GO:0016020;GO:0016021;GO:0016021;GO:0016021;GO:0016787;GO:0016787;GO:0016787;GO:0017171;GO:0042301;GO:0046485;GO:0052689;GO:0052689;GO:0060395;GO:0004771;GO:…	K14349	EC:3.1.1.-	V	0UMWT;1B0GN;1CRN1;KOG1515;16FRC;0V6N9;0DGXT;13KTG;0RMW1;09VPD	neutral cholesterol ester hydrolase 1 [Source:HGNC Symbol;Acc:HGNC:29260]	57552	Q6PIU2
ENSG00000111837	124.5	40	209	5.225	2.38543	0.019326	1	6	10762723	10838553	-	4394	MAK	GO:0000165;GO:0000166;GO:0001750;GO:0001917;GO:0003713;GO:0004672;GO:0004672;GO:0004672;GO:0004674;GO:0004707;GO:0005515;GO:0005515;GO:0005524;GO:0005524;GO:0005524;GO:0005634;GO:0005634;GO:0005737;GO:0005737;GO:0005813;GO:0005815;GO:0005819;GO:0005856;GO:0005929;GO:0005929;GO:0006468;GO:0006468;GO:0006468;GO:0007275;GO:0007283;GO:0010468;GO:0016301;GO:0016310;GO:0016740;GO:0030154;GO:0030496;GO:…	K08829	EC:2.7.11.22	T;D;K	12Q65;0V4PP;KOG0661;1B0CQ;0UK4K;0DM2V;0RUIA;09TQF;16D4V;1CVXY	male germ cell associated kinase [Source:HGNC Symbol;Acc:HGNC:6816]	4117	P20794;A0A140VK28
ENSG00000170786	21.5	0	43	Inf	Inf	0.0197814	1	8	56300010	56320776	-	3279	SDR16C5	GO:0000122;GO:0000785;GO:0003714;GO:0004745;GO:0004745;GO:0005515;GO:0005634;GO:0005783;GO:0005783;GO:0005789;GO:0005789;GO:0005811;GO:0005886;GO:0008134;GO:0016020;GO:0016021;GO:0016491;GO:0016616;GO:0017053;GO:0031065;GO:0033613;GO:0035067;GO:0042572;GO:0042572;GO:0042574;GO:0042574;GO:0043616;GO:0055114;GO:0055114;GO:0000122;GO:0000785;GO:0003714;GO:0004745;GO:0004745;GO:0005515;GO:0005634;GO:…	K15734	EC:1.1.1.105	Q	KOG1201;0DNY1;1B205;16EPX;1CZ1W;0VBEB;0RTTN;0UJN4;09Z8W;12XSB	short chain dehydrogenase/reductase family 16C member 5 [Source:HGNC Symbol;Acc:HGNC:30311]	195814	Q8N3Y7;B3KT84
ENSG00000166592	301	129	473	3.66667	1.87447	0.0198161	1	16	66921679	66925536	-	1601	RRAD	GO:0000166;GO:0003924;GO:0003924;GO:0003924;GO:0003924;GO:0005246;GO:0005515;GO:0005515;GO:0005516;GO:0005525;GO:0005525;GO:0005525;GO:0005525;GO:0005886;GO:0005886;GO:0007165;GO:0007165;GO:0007264;GO:0016020;GO:0016020;GO:0016020;GO:1901841;GO:1901841;GO:1901842;GO:1901842;GO:1901842;GO:0000166;GO:0003924;GO:0003924;GO:0003924;GO:0003924;GO:0005246;GO:0005515;GO:0005515;GO:0005516;GO:0005525;GO:…	K07845	-	S;J	0V6AT;0RSBD;1ATJB;168SH;09VBH;12RPT;0UHZS;KOG0395;1CR9U;0DGJZ	RRAD, Ras related glycolysis inhibitor and calcium channel regulator [Source:HGNC Symbol;Acc:HGNC:10446]	6236	P55042;A0A024R6X0
ENSG00000168490	115	36	194	5.38889	2.42999	0.0203569	1	8	22219703	22232101	-	3931	PHYHIP	GO:0005515;GO:0005737;GO:0008104;GO:1990782;GO:0005515;GO:0005737;GO:0008104;GO:1990782;	K24497	-	S	0V0CM;0WBW3;0RVT1;1B94T;16MEG;13HGK;1DBSI;0AZA7;0E4WJ;0IK3J	phytanoyl-CoA 2-hydroxylase interacting protein [Source:HGNC Symbol;Acc:HGNC:16865]	9796	Q92561
ENSG00000119632	152	54	250	4.62963	2.2109	0.0205679	1	14	94127779	94130253	-	1602	IFI27L2	GO:0005739;GO:0005739;GO:0006915;GO:0016020;GO:0016021;GO:0016021;GO:0016021;GO:0031966;GO:0097190;GO:0006915;GO:0016020;GO:0016021;GO:0016021;GO:0016021;	-	-	S	1B6JP;16IEH;0RZE7;0DVH0;0UW84;0VK70;0JGH8;148V6;0A9D6;1D4TK	interferon alpha inducible protein 27 like 2 [Source:HGNC Symbol;Acc:HGNC:19753]	83982	Q9H2X8
ENSG00000205362	256.5	107	406	3.79439	1.92387	0.0207192	1	16	56638666	56640087	+	396	MT1A	GO:0005507;GO:0005515;GO:0005634;GO:0005634;GO:0005737;GO:0005737;GO:0005764;GO:0005829;GO:0005829;GO:0006875;GO:0006882;GO:0006882;GO:0007263;GO:0008270;GO:0010038;GO:0010273;GO:0010273;GO:0043524;GO:0045926;GO:0046872;GO:0046872;GO:0046872;GO:0046872;GO:0046872;GO:0071247;GO:0071276;GO:0071276;GO:0071280;GO:0071294;GO:0071294;GO:0071294;	K14739	-	P	149A1;0UWX6;0S24Q;0DWP7;1B6VA;16INE;0ABH5;1D5XW;0VNIF;0JFS1	metallothionein 1A [Source:HGNC Symbol;Acc:HGNC:7393]	4489	P04731
ENSG00000109062	316	138	494	3.57971	1.83984	0.0208865	1	17	74748628	74769353	+	2339	SLC9A3R1	GO:0001726;GO:0002009;GO:0003096;GO:0005102;GO:0005102;GO:0005515;GO:0005515;GO:0005515;GO:0005515;GO:0005737;GO:0005737;GO:0005886;GO:0005886;GO:0005902;GO:0007009;GO:0007009;GO:0007097;GO:0007191;GO:0007605;GO:0008013;GO:0008285;GO:0008360;GO:0008361;GO:0010642;GO:0010642;GO:0010766;GO:0012505;GO:0014067;GO:0014067;GO:0015185;GO:0015185;GO:0015629;GO:0016020;GO:0016020;GO:0016055;GO:0016324;GO:…	K13365	-	W	13FTP;0ITAB;0E9C7;16P47;1DG7J;0B66F;0WIW5;0V3RY;1BBF9;0S2ZU	SLC9A3 regulator 1 [Source:HGNC Symbol;Acc:HGNC:11075]	9368	O14745
ENSG00000087085	161.5	59	264	4.47458	2.16175	0.0210578	1	7	100889994	100896974	-	4074	ACHE	GO:0001507;GO:0001540;GO:0002076;GO:0003990;GO:0003990;GO:0004104;GO:0004104;GO:0004104;GO:0005515;GO:0005515;GO:0005518;GO:0005576;GO:0005576;GO:0005604;GO:0005615;GO:0005634;GO:0005794;GO:0005886;GO:0005886;GO:0006581;GO:0006656;GO:0007155;GO:0007399;GO:0007416;GO:0016020;GO:0016020;GO:0016787;GO:0016787;GO:0017171;GO:0030054;GO:0031225;GO:0032223;GO:0042135;GO:0042136;GO:0042166;GO:0042166;GO:…	K01049	EC:3.1.1.7	T	0V55F;0RRV7;12TED;16F6Q;1CQ5T;1B0FB;0UHSZ;KOG4389;09U6E;0DFG2	acetylcholinesterase (Cartwright blood group) [Source:HGNC Symbol;Acc:HGNC:108]	43	P22303
ENSG00000178209	6504	3437	9571	2.7847	1.47752	0.0211242	1	8	143915153	143976734	-	16992	PLEC	GO:0003723;GO:0003779;GO:0005198;GO:0005200;GO:0005515;GO:0005515;GO:0005515;GO:0005737;GO:0005737;GO:0005829;GO:0005829;GO:0005856;GO:0005856;GO:0005856;GO:0005882;GO:0005886;GO:0005925;GO:0005925;GO:0005925;GO:0008092;GO:0008092;GO:0008307;GO:0008307;GO:0016020;GO:0016528;GO:0030054;GO:0030056;GO:0030056;GO:0030506;GO:0030506;GO:0031581;GO:0031581;GO:0031581;GO:0042060;GO:0042383;GO:0042383;GO:…	K10388	-	Z;J	12PJV;09UFA;0UH60;0RQMM;KOG3344;1ASUF;0DFR2;0V5EN;165B9;KOG0516;1CQEN	plectin [Source:HGNC Symbol;Acc:HGNC:9069]	5339	Q15149
ENSG00000136942	10933	5811	16055	2.76286	1.46616	0.0214078	1	9	124857880	124861981	-	1535	RPL35	GO:0003735;GO:0003735;GO:0005840;GO:0005840;GO:0005840;GO:0006412;GO:0006412;GO:0003735;GO:0005840;GO:0005840;GO:0006412;GO:0000184;GO:0000463;GO:0003723;GO:0003729;GO:0003729;GO:0003735;GO:0003735;GO:0003735;GO:0003735;GO:0005730;GO:0005829;GO:0005840;GO:0005840;GO:0005840;GO:0006412;GO:0006412;GO:0006412;GO:0006412;GO:0006413;GO:0006614;GO:0016020;GO:0019083;GO:0022625;GO:0022625;GO:0022625;GO:…	K02918	-	J	0RZ4D;KOG3436;0VICJ;1D3NA;13T40;0DUAK;0A7HS;16HTJ;1B5Y4;0UVG1	ribosomal protein L35 [Source:HGNC Symbol;Acc:HGNC:10344]	11224	P42766
ENSG00000189134	62.5	13	112	8.61538	3.10692	0.0216399	1	6	28259297	28260958	+	1662	NKAPL	GO:0003682;GO:0003682;GO:0005515;GO:0005634;GO:0005634;GO:0007283;GO:0010468;GO:0030154;GO:0045892;	-	-	S;T	16NEK;1BAM8;13AS4;1DEG2;0WFDM;0B326;KOG2812;0V2MF;0E7F4;0S2FN	NFKB activating protein like [Source:HGNC Symbol;Acc:HGNC:21584]	222698	Q5M9Q1
ENSG00000198355	2199	1144	3254	2.84441	1.50813	0.021759	1	22	49960768	49964072	+	2198	PIM3	GO:0000166;GO:0004672;GO:0004672;GO:0004674;GO:0004674;GO:0004674;GO:0004674;GO:0005515;GO:0005524;GO:0005524;GO:0005524;GO:0005737;GO:0005737;GO:0005829;GO:0006468;GO:0006468;GO:0006468;GO:0006915;GO:0007049;GO:0007346;GO:0007346;GO:0016301;GO:0016310;GO:0016740;GO:0043066;GO:0043066;GO:0043066;GO:0043066;GO:0046777;GO:0061179;GO:0061179;GO:0106310;GO:0106311;	K08807	EC:2.7.11.1	T;D	KOG0583;09THD;0UFXZ;0RXQ2;0DEU7;0V4GC;1ARS6;12UDI;164P9;1CPHY	Pim-3 proto-oncogene, serine/threonine kinase [Source:HGNC Symbol;Acc:HGNC:19310]	415116	Q86V86
ENSG00000173530	2058.5	1069	3048	2.85126	1.5116	0.0217937	1	8	23135588	23164027	-	3535	TNFRSF10D	GO:0004888;GO:0005515;GO:0005515;GO:0005886;GO:0005886;GO:0006915;GO:0007165;GO:0007166;GO:0009986;GO:0016020;GO:0016021;GO:0042981;GO:0043066;GO:0045569;GO:0045569;GO:0050900;	K22702	-	T	1D113;0VHIU;16JFA;1B7NT;13SSI;0DRSY;0UPZY;0RPRI;0IZX0;0A701	TNF receptor superfamily member 10d [Source:HGNC Symbol;Acc:HGNC:11907]	8793	Q9UBN6
ENSG00000266094	462	216	708	3.27778	1.71272	0.0218124	1	1	206507531	206589448	+	6975	RASSF5	GO:0005515;GO:0005634;GO:0005737;GO:0005856;GO:0005874;GO:0006915;GO:0007165;GO:0007165;GO:0008285;GO:0017016;GO:0017016;GO:0031398;GO:0035556;GO:0035556;GO:0042802;GO:0042981;GO:0042981;GO:0046872;GO:1900180;GO:0005515;GO:0005737;GO:0005856;GO:0005874;GO:0006915;GO:0007165;GO:0007165;GO:0017016;GO:0017016;GO:0035556;GO:0035556;GO:0042981;GO:0042981;GO:0046872;GO:0007165;GO:0007165;GO:0017016;GO:…	K08015	-	Z;T	1DEZ1;0IPAE;16NMM;0E7ZJ;1BAVF;13CA8;0S2M2;0B3XZ;0WGCZ;0V2YR	Ras association domain family member 5 [Source:HGNC Symbol;Acc:HGNC:17609]	83593	Q8WWW0;A8K5F3
ENSG00000175505	655.5	319	992	3.10972	1.63678	0.0219036	1	11	67364168	67374177	-	1836	CLCF1	GO:0002639;GO:0002639;GO:0005102;GO:0005125;GO:0005125;GO:0005125;GO:0005127;GO:0005515;GO:0005515;GO:0005576;GO:0005576;GO:0005576;GO:0005576;GO:0005615;GO:0007166;GO:0007166;GO:0007166;GO:0007166;GO:0007259;GO:0007259;GO:0007259;GO:0007259;GO:0008083;GO:0008284;GO:0019221;GO:0019221;GO:0030183;GO:0030183;GO:0030890;GO:0030890;GO:0030890;GO:0042531;GO:0042531;GO:0042531;GO:0042531;GO:0043524;GO:…	K05421	-	W;T	13QUJ;0VFD4;0DNAE;0RTD5;1ASI0;16D5R;0UGU6;1CX7B;0IVWG;0A3N0	cardiotrophin like cytokine factor 1 [Source:HGNC Symbol;Acc:HGNC:17412]	23529	Q9UBD9
ENSG00000138135	260	110	410	3.72727	1.89812	0.021989	1	10	89205629	89207317	-	1689	CH25H	GO:0000254;GO:0001567;GO:0001567;GO:0004497;GO:0005506;GO:0005506;GO:0005515;GO:0005783;GO:0005789;GO:0005789;GO:0005829;GO:0006629;GO:0006629;GO:0006694;GO:0006699;GO:0008202;GO:0008203;GO:0008203;GO:0008395;GO:0008395;GO:0008395;GO:0008610;GO:0008610;GO:0016020;GO:0016020;GO:0016021;GO:0016126;GO:0016126;GO:0016491;GO:0016491;GO:0016491;GO:0016491;GO:0035754;GO:0035754;GO:0046872;GO:0055114;GO:…	K10223	EC:1.14.99.38	I	0VDNC;0RYJ0;0A2SV;0DQEU;1ASUG;16EPV;KOG0873;1CZGS;135H8;0UKEC	cholesterol 25-hydroxylase [Source:HGNC Symbol;Acc:HGNC:1907]	9023	O95992
ENSG00000134780	117.5	38	197	5.18421	2.37412	0.0221647	1	11	61680391	61747001	+	5799	DAGLA	GO:0005515;GO:0005515;GO:0005768;GO:0005886;GO:0005886;GO:0005886;GO:0006629;GO:0006629;GO:0006629;GO:0007216;GO:0007216;GO:0007405;GO:0016020;GO:0016021;GO:0016042;GO:0016787;GO:0016787;GO:0019369;GO:0019369;GO:0022008;GO:0022008;GO:0030054;GO:0031901;GO:0032590;GO:0032591;GO:0032591;GO:0042136;GO:0042136;GO:0042136;GO:0042995;GO:0043196;GO:0045202;GO:0045211;GO:0045211;GO:0045211;GO:0046340;GO:…	K13806	EC:3.1.1.-	O;T;I	0DF0E;166B2;0V4P7;0RMJN;KOG2088;0UG4G;09TQ3;1CPQ5;12NBC;1AS9T	diacylglycerol lipase alpha [Source:HGNC Symbol;Acc:HGNC:1165]	747	Q9Y4D2
ENSG00000184584	1487.5	766	2209	2.88381	1.52798	0.0223625	1	5	139475533	139482935	-	4798	STING1	GO:0000045;GO:0000045;GO:0000166;GO:0000421;GO:0002218;GO:0002218;GO:0002218;GO:0002218;GO:0002230;GO:0002376;GO:0005515;GO:0005515;GO:0005515;GO:0005654;GO:0005737;GO:0005739;GO:0005741;GO:0005741;GO:0005768;GO:0005776;GO:0005776;GO:0005783;GO:0005789;GO:0005789;GO:0005789;GO:0005829;GO:0005886;GO:0005886;GO:0006914;GO:0008134;GO:0016020;GO:0016021;GO:0016032;GO:0016239;GO:0016239;GO:0019901;GO:…	K12654	-	T;K	1CXI3;1AWSI;0RMBV;0A0ZG;0DNKS;13IXS;0VBVW;0IH2R;169JZ;0URXZ	stimulator of interferon response cGAMP interactor 1 [Source:HGNC Symbol;Acc:HGNC:27962]	340061	Q86WV6
ENSG00000075240	466	219	713	3.25571	1.70297	0.0223735	1	22	46576012	46679790	+	4901	GRAMD4	GO:0006915;GO:0006915;GO:0003674;GO:0005515;GO:0005739;GO:0005739;GO:0005783;GO:0005789;GO:0006915;GO:0006915;GO:0006915;GO:0016020;GO:0016021;GO:0031966;GO:0034164;GO:0034164;GO:0034164;GO:0043280;GO:0043280;GO:0003674;GO:0005515;GO:0005739;GO:0005739;GO:0005783;GO:0005789;GO:0006915;GO:0006915;GO:0006915;GO:0016020;GO:0016021;GO:0031966;GO:0034164;GO:0034164;GO:0043280;GO:0043280;GO:0006915;GO:…	K23554	-	U	0UKW8;09X30;16KYU;0V81D;0DIDY;1CT4G;0RUUN;1AWCH;0IEG4;13HA9	GRAM domain containing 4 [Source:HGNC Symbol;Acc:HGNC:29113]	23151	Q6IC98
ENSG00000159784	40.5	5	76	15.2	3.926	0.0227131	1	7	143353400	143362770	-	6430	FAM131B	GO:0005515;GO:0005654;GO:0005829;GO:0005829;GO:0005515;GO:0005654;GO:0005829;GO:0005829;GO:0005515;GO:0005654;GO:0005829;GO:0005829;GO:0005515;GO:0005654;GO:0005829;GO:0005829;GO:0005515;GO:0005654;GO:0005829;GO:0005829;	-	-	O	13H8Y;0DN75;0A0JX;0URH3;0VBG6;1B1EY;0RQVS;1CX3S;0IECV;16E4I	family with sequence similarity 131 member B [Source:HGNC Symbol;Acc:HGNC:22202]	9715	Q86XD5
ENSG00000198824	488.5	232	745	3.21121	1.68312	0.0230191	1	13	114314482	114337626	+	5615	CHAMP1	GO:0003676;GO:0051315;GO:0051315;GO:0003676;GO:0051315;GO:0051315;GO:0000775;GO:0000776;GO:0000777;GO:0000777;GO:0000793;GO:0003676;GO:0005515;GO:0005515;GO:0005634;GO:0005654;GO:0005654;GO:0005694;GO:0005737;GO:0005819;GO:0005819;GO:0005856;GO:0016604;GO:0031134;GO:0031134;GO:0034501;GO:0034501;GO:0035372;GO:0035372;GO:0046872;GO:0051315;GO:0051315;GO:0051315;GO:0051315;GO:0090543;GO:0003676;GO:…	K22593	-	S;D	0VCNF;16E1P;13M4I;0DQ2X;1B4VU;0A0EJ;1CZ3X;0IFC8;0RN8I;0UJAN	chromosome alignment maintaining phosphoprotein 1 [Source:HGNC Symbol;Acc:HGNC:20311]	283489	Q96JM3
ENSG00000173267	174.5	67	282	4.20896	2.07346	0.0234283	1	10	86958599	86963258	+	1264	SNCG	GO:0005515;GO:0005737;GO:0005737;GO:0005737;GO:0005737;GO:0005813;GO:0005815;GO:0005819;GO:0005856;GO:0007268;GO:0007268;GO:0008344;GO:0009306;GO:0014059;GO:0016604;GO:0030424;GO:0043025;GO:0043025;GO:0043679;GO:0045202;GO:0046928;GO:0048471;GO:0048488;GO:0050808;GO:0050808;GO:0070062;GO:1901214;GO:1903136;	K24202	-	Z;W	0IYGN;0A865;0RZ4E;13SHB;0VIXV;0UVIM;1D447;0DUUS;1B6EV;16HZC	synuclein gamma [Source:HGNC Symbol;Acc:HGNC:11141]	6623	O76070;Q6FHG5
ENSG00000177700	251.5	107	396	3.70093	1.88789	0.0236141	1	11	837356	842529	-	1126	POLR2L	GO:0000398;GO:0003677;GO:0003899;GO:0003899;GO:0003899;GO:0003899;GO:0005515;GO:0005634;GO:0005654;GO:0005665;GO:0005665;GO:0005666;GO:0005736;GO:0005829;GO:0006283;GO:0006351;GO:0006351;GO:0006356;GO:0006360;GO:0006361;GO:0006362;GO:0006363;GO:0006366;GO:0006366;GO:0006366;GO:0006367;GO:0006368;GO:0006370;GO:0008270;GO:0008270;GO:0008543;GO:0016070;GO:0032481;GO:0035019;GO:0042795;GO:0042797;GO:…	K03007	-	K	KOG3497;0DVNI;1D4YT;16IFH;0A99V;1B6Q7;0RZRF;0VK6E;13U7T;0UWC3	RNA polymerase II, I and III subunit L [Source:HGNC Symbol;Acc:HGNC:9199]	5441	P62875
ENSG00000172247	197.5	79	316	4	2	0.023742	1	11	47589667	47594411	-	1413	C1QTNF4	GO:0003674;GO:0005125;GO:0005515;GO:0005515;GO:0005576;GO:0005615;GO:0007165;GO:0032755;GO:0032760;GO:0070105;GO:1901224;GO:0005515;	K24237	-	S	0VCJM;1AWVP;0A1PY;0UMDC;0IFAJ;16BBQ;0DPC2;0RPHP;12U4U;1CY9W	C1q and TNF related 4 [Source:HGNC Symbol;Acc:HGNC:14346]	114900	Q9BXJ3;A0A3B0J0L9
ENSG00000138675	66	15	117	7.8	2.96347	0.0240087	1	4	80266599	80336680	+	5998	FGF5	GO:0000165;GO:0001934;GO:0005104;GO:0005104;GO:0005104;GO:0005104;GO:0005576;GO:0005576;GO:0005576;GO:0005576;GO:0005615;GO:0005615;GO:0005737;GO:0007267;GO:0007399;GO:0008083;GO:0008083;GO:0008083;GO:0008083;GO:0008284;GO:0008284;GO:0008543;GO:0008543;GO:0008543;GO:0008543;GO:0008543;GO:0008543;GO:0009887;GO:0010001;GO:0010628;GO:0023019;GO:0030154;GO:0030334;GO:0051781;GO:0051897;GO:0000165;GO:…	K04358	-	T	0DEJB;16FJU;1AXF8;KOG3885;09T84;0RXBQ;13JRC;0V473;1CP96;0UFI6	fibroblast growth factor 5 [Source:HGNC Symbol;Acc:HGNC:3683]	2250	P12034;Q8NBG6
ENSG00000171606	1626.5	850	2403	2.82706	1.4993	0.0242544	1	19	58183029	58213562	+	8333	ZNF274	GO:0000122;GO:0000790;GO:0000978;GO:0000981;GO:0003676;GO:0003677;GO:0003682;GO:0003700;GO:0005515;GO:0005634;GO:0005730;GO:0005730;GO:0005737;GO:0006355;GO:0006355;GO:0006355;GO:0006357;GO:0043565;GO:0046872;GO:1900112;GO:1990837;GO:0000122;GO:0000790;GO:0000978;GO:0000981;GO:0003676;GO:0003677;GO:0003682;GO:0003700;GO:0005515;GO:0005634;GO:0005730;GO:0005730;GO:0005737;GO:0006355;GO:0006355;GO:…	K12458	-	K	1B17U;16AJT;1429H;0UT94;0DSHZ;KOG1721;0VFUQ;0RUAI;1D1U1;0A540	zinc finger protein 274 [Source:HGNC Symbol;Acc:HGNC:13068]	10782	Q96GC6
ENSG00000128683	61	13	109	8.38462	3.06774	0.0244395	1	2	170813213	170861151	+	8242	GAD1	GO:0003824;GO:0003824;GO:0004351;GO:0005515;GO:0005515;GO:0005886;GO:0006538;GO:0006540;GO:0007268;GO:0007269;GO:0012506;GO:0016829;GO:0016831;GO:0016831;GO:0016831;GO:0018352;GO:0019752;GO:0019752;GO:0030170;GO:0030170;GO:0042136;GO:0061202;GO:0003824;GO:0004351;GO:0005515;GO:0005515;GO:0005886;GO:0006538;GO:0006540;GO:0007268;GO:0007269;GO:0012506;GO:0016829;GO:0016831;GO:0016831;GO:0016831;GO:…	K01580	EC:4.1.1.15	E	0RSHI;0UFHS;168E5;09UKQ;KOG0629;0V5K4;12P8B;1CQJR;0DFWD;1AYTA	glutamate decarboxylase 1 [Source:HGNC Symbol;Acc:HGNC:4092]	2571	Q99259;A0A0S2Z3V5;Q8IVA8
ENSG00000034510	16384	8876	23892	2.69175	1.42855	0.0244698	1	2	84905656	84906671	+	461	TMSB10	GO:0003779;GO:0003785;GO:0003785;GO:0003785;GO:0005515;GO:0005737;GO:0005737;GO:0005856;GO:0007015;GO:0007015;GO:0030334;GO:0042989;	K13785	-	N	16ISZ;KOG4794;0RZZW;0VMP2;1B6ZT;0UWRK;1D5JK;0AAQ8;0DW9W;13XHY	thymosin beta 10 [Source:HGNC Symbol;Acc:HGNC:11879]	9168	P63313
ENSG00000086544	1540.5	805	2276	2.82733	1.49944	0.0246226	1	19	40717112	40740860	+	3376	ITPKC	GO:0000166;GO:0000828;GO:0005516;GO:0005524;GO:0005634;GO:0005634;GO:0005737;GO:0005737;GO:0005829;GO:0008440;GO:0008440;GO:0016301;GO:0016301;GO:0016301;GO:0016301;GO:0016301;GO:0016310;GO:0016607;GO:0016740;GO:0032958;GO:0032958;GO:0032958;GO:0043647;GO:0046854;GO:0016301;GO:0016301;GO:0016310;GO:0016740;GO:0032958;	K00911	EC:2.7.1.127	I	0RM1G;164KR;0DETR;KOG1621;0UFV3;09X5Z;1CPHH;0V5G0;12Q5E;1ARPZ	inositol-trisphosphate 3-kinase C [Source:HGNC Symbol;Acc:HGNC:14897]	80271	Q96DU7;A0A024R0N8
ENSG00000096696	546	266	826	3.10526	1.63472	0.0249339	1	6	7541617	7586714	+	10048	DSP	GO:0001533;GO:0001533;GO:0002934;GO:0003223;GO:0003723;GO:0005080;GO:0005198;GO:0005200;GO:0005515;GO:0005515;GO:0005515;GO:0005515;GO:0005634;GO:0005737;GO:0005737;GO:0005856;GO:0005856;GO:0005856;GO:0005882;GO:0005882;GO:0005886;GO:0005886;GO:0005886;GO:0005886;GO:0008544;GO:0014704;GO:0014704;GO:0014704;GO:0016020;GO:0016020;GO:0018149;GO:0030054;GO:0030054;GO:0030054;GO:0030054;GO:0030057;GO:…	K10381	-	Z	0S2QX;1BB1A;0V36R;1DGNV;0IQBR;0B6ZC;13D7X;0WJSM;16NSM;0E9UZ	desmoplakin [Source:HGNC Symbol;Acc:HGNC:3052]	1832	P15924;B4DKX6
ENSG00000197980	104.5	33	176	5.33333	2.41504	0.0253531	1	3	156825481	157046129	+	5602	LEKR1	-	-	-	S	1DF21;13CIP;0S2N6;0E82U;0WGJ5;16NNY;0B438;0V30R;1BAWZ;0IPMR	leucine, glutamate and lysine rich 1 [Source:HGNC Symbol;Acc:HGNC:33765]	389170	J3KP02
ENSG00000187944	50.5	9	92	10.2222	3.35364	0.0255471	1	2	196804417	196809355	-	1333	C2orf66	-	-	-	S	0RZMW;0IZFM;1D4BJ;0UVUR;16M7D;0DV0Z;0VJCB;13TH8;1B9AI;0A8AT	chromosome 2 open reading frame 66 [Source:HGNC Symbol;Acc:HGNC:33809]	401027	Q6UXQ4
ENSG00000165474	53	10	96	9.6	3.26303	0.0256932	1	13	20187463	20192938	-	2474	GJB2	GO:0002931;GO:0005243;GO:0005243;GO:0005243;GO:0005243;GO:0005243;GO:0005509;GO:0005515;GO:0005737;GO:0005793;GO:0005829;GO:0005886;GO:0005886;GO:0005886;GO:0005886;GO:0005887;GO:0005887;GO:0005921;GO:0005921;GO:0005921;GO:0005921;GO:0005922;GO:0005922;GO:0005922;GO:0005922;GO:0005922;GO:0007154;GO:0007154;GO:0007267;GO:0007267;GO:0007267;GO:0007565;GO:0007568;GO:0007605;GO:0010644;GO:0016020;GO:…	K07621	-	W;T;P	0UJ5G;12R0F;1CUES;0DJMX;16D21;1B4T1;0IFM8;09Y6S;0V7CT;0RKER	gap junction protein beta 2 [Source:HGNC Symbol;Acc:HGNC:4284]	2706	P29033;H9U1J4
ENSG00000095752	183.5	73	294	4.0274	2.00985	0.0257051	1	19	55364382	55370463	-	2678	IL11	GO:0005125;GO:0005125;GO:0005125;GO:0005142;GO:0005142;GO:0005515;GO:0005576;GO:0005576;GO:0005615;GO:0005737;GO:0005737;GO:0007165;GO:0008083;GO:0008083;GO:0008284;GO:0008284;GO:0008284;GO:0019221;GO:0030183;GO:0030219;GO:0033138;GO:0043410;GO:0043410;GO:0045444;GO:0045944;GO:0046888;GO:0050731;GO:0005125;GO:0005125;GO:0005142;GO:0005515;GO:0005576;GO:0005576;GO:0005615;GO:0005737;GO:0007165;GO:…	K05417	-	O;W;T	0IWMH;0VI2S;1AVZF;16HET;1D3AV;0A6VW;0RSED;0UV9U;13Q7F;0DTYU	interleukin 11 [Source:HGNC Symbol;Acc:HGNC:5966]	3589	P20809;A8K3F7
ENSG00000180425	168	65	271	4.16923	2.05978	0.0257291	1	11	114391443	114400511	-	2203	C11orf71	-	-	-	S	16I9H;1B6CA;0J0JN;0A8W7;0VJSK;0DV9Q;0UVYH;0RXFT;13UE9;1D4K8	chromosome 11 open reading frame 71 [Source:HGNC Symbol;Acc:HGNC:25937]	54494	Q6IPW1;A0A0A8K8C2
ENSG00000005075	297	133	461	3.46617	1.79334	0.0257837	1	7	102473118	102478907	-	1355	POLR2J	GO:0000398;GO:0001055;GO:0001055;GO:0003677;GO:0003677;GO:0003899;GO:0003899;GO:0003899;GO:0003899;GO:0003899;GO:0005515;GO:0005515;GO:0005634;GO:0005654;GO:0005665;GO:0005665;GO:0005665;GO:0005665;GO:0006283;GO:0006351;GO:0006351;GO:0006351;GO:0006366;GO:0006366;GO:0006366;GO:0006366;GO:0006367;GO:0006368;GO:0006370;GO:0008543;GO:0016070;GO:0030275;GO:0035019;GO:0042795;GO:0046983;GO:0046983;GO:…	K03008	-	K	0DU9E;KOG4392;1B5V9;1D3M7;0A7GI;16I3J;13RIV;0UVDT;0VIBD;0RZHS	RNA polymerase II subunit J [Source:HGNC Symbol;Acc:HGNC:9197]	5439	P52435
ENSG00000066248	45	7	83	11.8571	3.56768	0.0259807	1	2	232878701	233013256	-	4647	NGEF	GO:0005085;GO:0005085;GO:0005085;GO:0005085;GO:0005089;GO:0005515;GO:0005515;GO:0005737;GO:0005829;GO:0007186;GO:0007275;GO:0007399;GO:0016020;GO:0030154;GO:0030426;GO:0042995;GO:0043065;GO:0043087;GO:0048013;GO:0048013;GO:0051056;GO:0061002;GO:0090630;GO:0005085;GO:0005085;GO:0005085;GO:0005085;GO:0005089;GO:0005515;GO:0005515;GO:0005737;GO:0005829;GO:0007186;GO:0007275;GO:0007399;GO:0016020;GO:…	K07525	-	T	0DJD3;1ASZ4;KOG3523;09UGY;0RQ3K;0UGZZ;12NRK;165VA;1CU5C;0V5G9	neuronal guanine nucleotide exchange factor [Source:HGNC Symbol;Acc:HGNC:7807]	25791	Q8N5V2
ENSG00000186577	224.5	95	354	3.72632	1.89775	0.0264892	1	6	34246381	34249108	-	1866	SMIM29	GO:0016020;GO:0016021;GO:0016020;GO:0016021;GO:0016020;GO:0016021;GO:0016020;GO:0016021;GO:0016020;GO:0016021;GO:0016020;GO:0016021;	-	-	S	0RVKI;1B6HT;0UW6I;13WGA;0DV9P;0AA9Q;0J2YD;16ICV;1D4K7;0VM4I	small integral membrane protein 29 [Source:HGNC Symbol;Acc:HGNC:1340]	221491	Q86T20;A0A2U3TZT1
ENSG00000152137	830.5	424	1237	2.91745	1.54471	0.0265222	1	12	119171555	119224855	+	3581	HSPB8	GO:0005515;GO:0005515;GO:0005515;GO:0005634;GO:0005634;GO:0005654;GO:0005654;GO:0005737;GO:0005737;GO:0005829;GO:0006468;GO:0016604;GO:0034620;GO:0034620;GO:0034620;GO:0042802;GO:0042803;GO:0042803;GO:0101031;GO:0101031;GO:1900034;GO:1905337;GO:0034620;GO:0042803;	K08879	-	O	0V90V;0RYEI;0UN72;KOG3591;1AX1I;09Y3H;13NV7;0DJGD;1CU8X;16B0W	heat shock protein family B (small) member 8 [Source:HGNC Symbol;Acc:HGNC:30171]	26353	Q9UJY1
ENSG00000214140	93	28	158	5.64286	2.49643	0.0269014	1	17	76527586	76553578	+	5294	PRCD	GO:0001750;GO:0001750;GO:0002046;GO:0005576;GO:0005737;GO:0005783;GO:0005794;GO:0007601;GO:0016020;GO:0042622;GO:0042622;GO:0042622;GO:0042622;GO:0042995;GO:0050896;GO:0001750;GO:0005576;GO:0005737;GO:0005783;GO:0005794;GO:0007601;GO:0016020;GO:0042622;GO:0042622;GO:0042622;GO:0042995;GO:0050896;	K19637	-	O;W	0S25G;0JF0K;147JX;0UWUB;1D5P2;0DWDP;16KJY;0AAVR;1B73Z;0VMVC	photoreceptor disc component [Source:HGNC Symbol;Acc:HGNC:32528]	768206	Q00LT1
ENSG00000061337	214.5	90	339	3.76667	1.91329	0.0269103	1	8	20246165	20303963	-	5706	LZTS1	GO:0005515;GO:0005515;GO:0005737;GO:0005886;GO:0007049;GO:0008017;GO:0008017;GO:0014069;GO:0014069;GO:0016020;GO:0016242;GO:0016324;GO:0030054;GO:0042995;GO:0043005;GO:0043197;GO:0043197;GO:0043197;GO:0043198;GO:0044297;GO:0044772;GO:0044772;GO:0045202;GO:0045202;GO:0045211;GO:0048167;GO:0048167;GO:0048814;GO:0048814;GO:0005515;GO:0005515;GO:0005737;GO:0005886;GO:0007049;GO:0008017;GO:0008017;GO:…	-	-	Z;K	09WFD;0UTW2;1CSF2;135F0;0DHQR;0V7DX;0IGJE;0RWUR;1ARN6;164J2	leucine zipper tumor suppressor 1 [Source:HGNC Symbol;Acc:HGNC:13861]	11178	Q9Y250
ENSG00000125735	119.5	41	198	4.82927	2.2718	0.0270885	1	19	6661253	6670588	-	4780	TNFSF14	GO:0005102;GO:0005102;GO:0005125;GO:0005164;GO:0005164;GO:0005515;GO:0005515;GO:0005515;GO:0005576;GO:0005615;GO:0005737;GO:0005886;GO:0005886;GO:0006915;GO:0006955;GO:0006955;GO:0007165;GO:0007165;GO:0016020;GO:0016020;GO:0016020;GO:0016021;GO:0031295;GO:0033209;GO:0042098;GO:0042110;GO:0043027;GO:0043029;GO:0043154;GO:0071260;GO:1901224;GO:0005164;GO:0005515;GO:0006955;GO:0010820;GO:0016020;GO:…	K05477	-	T	166NN;0VDF5;1CZ84;0A06K;1B4PX;0RY2X;0DQ6Q;13V8U;0IVET;0UTGK	TNF superfamily member 14 [Source:HGNC Symbol;Acc:HGNC:11930]	8740	O43557
ENSG00000181222	3009	1626	4392	2.70111	1.43355	0.0273093	1	17	7484366	7514616	+	8355	POLR2A	GO:0003677;GO:0003899;GO:0005665;GO:0006351;GO:0006366;	K03006	EC:2.7.7.6	-	-	RNA polymerase II subunit A [Source:HGNC Symbol;Acc:HGNC:9187]	5430	P24928
ENSG00000175183	954.5	494	1415	2.86437	1.51822	0.0273172	1	12	76858709	76879023	-	5842	CSRP2	GO:0003674;GO:0005515;GO:0005634;GO:0005634;GO:0005737;GO:0005925;GO:0007275;GO:0008307;GO:0030018;GO:0030036;GO:0030154;GO:0042805;GO:0045214;GO:0046872;GO:0060537;GO:0046872;GO:0003674;GO:0005515;GO:0005634;GO:0005634;GO:0005737;GO:0005925;GO:0007275;GO:0008307;GO:0030018;GO:0030036;GO:0030154;GO:0042805;GO:0045214;GO:0046872;GO:0060537;GO:0046872;	K09377	-	Z;T	0B119;0WBGC;16KR6;0E4FU;0ITHU;0UZX7;0RS9I;1DC7D;1B9PK;13G16	cysteine and glycine rich protein 2 [Source:HGNC Symbol;Acc:HGNC:2470]	1466	Q16527;A0A024RBB5
ENSG00000105245	1389.5	734	2045	2.7861	1.47825	0.0274706	1	19	40665905	40690972	-	5823	NUMBL	GO:0005515;GO:0005515;GO:0005515;GO:0005737;GO:0005737;GO:0005737;GO:0007275;GO:0007399;GO:0007399;GO:0007399;GO:0007405;GO:0007409;GO:0019221;GO:0019538;GO:0021670;GO:0021670;GO:0021849;GO:0021849;GO:0030900;GO:0034332;GO:0050769;GO:0050769;GO:0005515;GO:0005737;GO:0007275;GO:0007399;GO:0050769;GO:0005515;GO:0005737;GO:0007275;GO:0007399;GO:0050769;GO:0005515;GO:0005515;GO:0005515;GO:0005515;	K06057	-	T	0V485;09T95;0RVDJ;16B2X;1B4ST;0USEJ;0DGP6;12PKQ;1CRD0;KOG3537	NUMB like endocytic adaptor protein [Source:HGNC Symbol;Acc:HGNC:8061]	9253	Q9Y6R0;A8K033
ENSG00000169241	445	215	675	3.13953	1.65055	0.0275941	1	1	155135344	155138857	+	2340	SLC50A1	GO:0000139;GO:0008643;GO:0016020;GO:0016021;GO:0016021;GO:0016021;GO:0000139;GO:0005515;GO:0005794;GO:0005886;GO:0005886;GO:0008643;GO:0008643;GO:0008645;GO:0012505;GO:0016020;GO:0016021;GO:0016021;GO:0016021;GO:0016021;GO:0042946;GO:0042947;GO:0051119;GO:0051119;GO:0000139;GO:0008643;GO:0016020;GO:0016021;GO:0016021;GO:0016021;GO:0000139;GO:0008643;GO:0016020;GO:0016021;GO:0016021;GO:0000139;GO:…	K15382	-	K;P	13DR9;0RY40;09YDF;169WD;0V9B2;KOG1623;0UHF6;1CUKG;1AZQP;0DJTC	solute carrier family 50 member 1 [Source:HGNC Symbol;Acc:HGNC:30657]	55974	Q9BRV3
ENSG00000099330	148.5	56	241	4.30357	2.10553	0.0277892	1	19	17226213	17229219	+	1858	OCEL1	GO:0016020;GO:0016021;	-	-	K	0UUGR;0RXPJ;0A44R;KOG4796;0VEZJ;16F55;0DRPS;1B55J;13UZN;1D0X5	occludin/ELL domain containing 1 [Source:HGNC Symbol;Acc:HGNC:26221]	79629	Q9H607
ENSG00000140988	27541.5	15228	39855	2.61722	1.38803	0.0283261	1	16	1962058	1964841	-	2388	RPS2	GO:0000184;GO:0003723;GO:0003723;GO:0003723;GO:0003729;GO:0003735;GO:0003735;GO:0003735;GO:0003735;GO:0005515;GO:0005515;GO:0005515;GO:0005634;GO:0005654;GO:0005654;GO:0005829;GO:0005840;GO:0005840;GO:0005840;GO:0005925;GO:0006364;GO:0006412;GO:0006412;GO:0006412;GO:0006412;GO:0006413;GO:0006614;GO:0015935;GO:0015935;GO:0016020;GO:0017134;GO:0019083;GO:0019899;GO:0022627;GO:0022627;GO:0045296;GO:…	K02981	-	J	169YU;0US1V;0DPES;KOG0877;1B23N;13HIA;0RNMD;1CYCU;0V67Q;0A0IM	ribosomal protein S2 [Source:HGNC Symbol;Acc:HGNC:10404]	6187	P15880
ENSG00000119547	38.5	5	72	14.4	3.848	0.028406	1	18	57435374	57491298	+	16546	ONECUT2	GO:0000790;GO:0000978;GO:0000978;GO:0000981;GO:0001228;GO:0001889;GO:0001952;GO:0002064;GO:0003677;GO:0003677;GO:0003677;GO:0003677;GO:0003700;GO:0005634;GO:0005634;GO:0005654;GO:0009653;GO:0009887;GO:0015629;GO:0030154;GO:0030335;GO:0030512;GO:0031016;GO:0031018;GO:0045165;GO:0045944;GO:0045944;GO:0045944;GO:0048935;GO:0060271;GO:1990837;	K24170	-	-	-	one cut homeobox 2 [Source:HGNC Symbol;Acc:HGNC:8139]	9480	O95948
ENSG00000167157	75	20	130	6.5	2.70044	0.0284234	1	9	129665647	129722674	+	1305	PRRX2	GO:0000790;GO:0000981;GO:0000981;GO:0003677;GO:0003677;GO:0003677;GO:0003700;GO:0005634;GO:0006355;GO:0006355;GO:0006355;GO:0006357;GO:0007275;GO:0043565;GO:1990837;	K09329	-	K	0VEEC;0DQFB;1D0B6;0UNYF;1AW27;168ST;0RKAF;13URR;KOG0490;0A3J8	paired related homeobox 2 [Source:HGNC Symbol;Acc:HGNC:21338]	51450	Q99811;A0A140VJS2
ENSG00000006015	485	238	732	3.07563	1.62088	0.0284445	1	19	18588685	18592337	+	3371	REX1BD	GO:0005515;GO:0005515;	-	-	S	0UN84;0DRCE;0IXEZ;1D13R;0A4BA;13XHG;1B5TX;0VF62;16H8Y;0RYSS	required for excision 1-B domain containing [Source:HGNC Symbol;Acc:HGNC:26098]	55049	Q96EN9
ENSG00000146540	596.5	300	893	2.97667	1.5737	0.028877	1	7	996986	1138260	-	4961	C7orf50	GO:0003723;GO:0005515;GO:0003723;GO:0005515;GO:0003723;GO:0005515;	-	-	S	13SYG;0A943;1B4GJ;1D2MK;KOG4829;0DTA6;0VIZT;16GZ6;0UTXH;0RYZ7	chromosome 7 open reading frame 50 [Source:HGNC Symbol;Acc:HGNC:22421]	84310	Q9BRJ6
ENSG00000125534	1180	624	1736	2.78205	1.47615	0.0292223	1	20	63520765	63522206	+	1053	PPDPF	GO:0007275;GO:0007275;GO:0007275;GO:0030154;GO:0030154;GO:0030154;GO:0007275;GO:0007275;GO:0030154;GO:0030154;	-	-	T	1D4FA;0UVZS;0DVC6;16IAI;0A8T8;0VJHT;0IYFA;0S1RB;1B6P1;13TMS	pancreatic progenitor cell differentiation and proliferation factor [Source:HGNC Symbol;Acc:HGNC:16142]	79144	Q9H3Y8
ENSG00000188211	300.5	138	463	3.35507	1.74634	0.0293215	1	11	17351800	17377341	+	6364	NCR3LG1	GO:0005515;GO:0005886;GO:0005886;GO:0016020;GO:0016021;GO:0050776;GO:0005515;GO:0005886;GO:0005886;GO:0016020;GO:0016021;GO:0050776;	K16349	-	T	0UKNM;0A670;0RPZT;0IKZM;13EXY;1B62C;0V8Z2;0DTFE;16I0V;1D1G6	natural killer cell cytotoxicity receptor 3 ligand 1 [Source:HGNC Symbol;Acc:HGNC:42400]	374383	Q68D85
ENSG00000144485	91.5	28	155	5.53571	2.46877	0.029353	1	2	238238267	238240662	-	1954	HES6	GO:0000122;GO:0000790;GO:0000977;GO:0000978;GO:0000981;GO:0000981;GO:0001227;GO:0003677;GO:0003677;GO:0003700;GO:0003700;GO:0005515;GO:0005634;GO:0005634;GO:0005667;GO:0005667;GO:0006355;GO:0006355;GO:0006355;GO:0006357;GO:0006357;GO:0007275;GO:0007399;GO:0008134;GO:0009952;GO:0030154;GO:0030154;GO:0043433;GO:0043433;GO:0046983;GO:0046983;GO:0050767;GO:0061629;GO:0061629;GO:1990837;GO:0000790;GO:…	K09087	-	K	0S0HH;13PCI;0UU3B;16GPI;1B4G8;KOG4304;0A3D1;0VE7S;1D04N;0DR0C	hes family bHLH transcription factor 6 [Source:HGNC Symbol;Acc:HGNC:18254]	55502	Q96HZ4
ENSG00000101096	1796	967	2625	2.71458	1.44073	0.0293822	1	20	51386957	51562831	-	8286	NFATC2	GO:0000122;GO:0000790;GO:0000790;GO:0000976;GO:0000978;GO:0000978;GO:0000981;GO:0000981;GO:0001227;GO:0001228;GO:0001816;GO:0001816;GO:0003677;GO:0003677;GO:0003677;GO:0003682;GO:0003682;GO:0003700;GO:0003700;GO:0003700;GO:0003700;GO:0003700;GO:0005515;GO:0005515;GO:0005634;GO:0005634;GO:0005634;GO:0005634;GO:0005634;GO:0005654;GO:0005654;GO:0005667;GO:0005667;GO:0005737;GO:0005737;GO:0005829;GO:…	K17332	-	K	0IHFR;0V7UX;09WWQ;1AWMG;169ER;0UHPX;1CSXJ;12U00;0RQZ1;0DI76	nuclear factor of activated T cells 2 [Source:HGNC Symbol;Acc:HGNC:7776]	4773	Q13469
ENSG00000175352	127.5	46	209	4.54348	2.1838	0.0295967	1	11	8980576	9004049	-	4123	NRIP3	GO:0004190;GO:0004190;GO:0005515;GO:0006508;GO:0006508;	-	-	L	0DIWY;KOG0012;09XJE;0V8HE;1694V;13NXC;1CTNF;0RNEX;1AX1T;0UMJD	nuclear receptor interacting protein 3 [Source:HGNC Symbol;Acc:HGNC:1167]	56675	Q9NQ35
ENSG00000121743	35	4	66	16.5	4.04439	0.0300831	1	13	20138255	20161052	-	5214	GJA3	GO:0005243;GO:0005243;GO:0005243;GO:0005886;GO:0005886;GO:0005887;GO:0005921;GO:0005921;GO:0005921;GO:0005921;GO:0005922;GO:0005922;GO:0005922;GO:0005922;GO:0007154;GO:0007154;GO:0007267;GO:0007601;GO:0007601;GO:0016020;GO:0016021;GO:0030054;GO:0055077;GO:0055085;GO:1990349;	K07612	-	T;P	0RK6A;0V7WR;16GPH;12Q7A;0IF3Z;0DI94;09WYJ;1B44S;0UHDY;1CSZJ	gap junction protein alpha 3 [Source:HGNC Symbol;Acc:HGNC:4277]	2700	Q9Y6H8
ENSG00000174939	63	15	111	7.4	2.88753	0.0302291	1	16	29900375	29919864	+	2312	ASPHD1	GO:0018193;GO:0018193;GO:0051213;GO:0055114;GO:0018193;GO:0018193;GO:0051213;GO:0055114;GO:0016020;GO:0016021;GO:0016491;GO:0018193;GO:0018193;GO:0051213;GO:0055114;GO:0016020;GO:0016021;GO:0016491;GO:0018193;GO:0051213;GO:0055114;GO:0016020;GO:0016021;GO:0016491;GO:0018193;GO:0051213;GO:0055114;GO:0018193;GO:0018193;GO:0051213;GO:0055114;	-	-	O	KOG3696;1B3GX;16ANJ;0RSGQ;1CS9U;0DHJI;12ZV6;09WA8;0V78J;0UJMU	aspartate beta-hydroxylase domain containing 1 [Source:HGNC Symbol;Acc:HGNC:27380]	253982	Q5U4P2
ENSG00000139438	330	155	505	3.25806	1.70402	0.0303401	1	12	109713825	109770495	+	4113	FAM222A	-	-	-	S	0VDN8;0UMSW;0A2SN;1B08V;0IFEB;0RY2V;0DNFY;16EYE;12V8P;1CZGK	family with sequence similarity 222 member A [Source:HGNC Symbol;Acc:HGNC:25915]	84915	Q5U5X8;A0A024RBN3
ENSG00000099875	1620.5	874	2367	2.70824	1.43735	0.0305267	1	19	2037465	2051244	-	5221	MKNK2	GO:0004672;GO:0004672;GO:0005524;GO:0005524;GO:0006468;GO:0006468;GO:0016301;GO:0016310;GO:0004672;GO:0005524;GO:0006468;GO:0000166;GO:0004672;GO:0004672;GO:0004674;GO:0004674;GO:0005515;GO:0005516;GO:0005524;GO:0005524;GO:0005524;GO:0005524;GO:0005634;GO:0005634;GO:0005654;GO:0005737;GO:0005737;GO:0006417;GO:0006468;GO:0006468;GO:0006468;GO:0006468;GO:0006468;GO:0006915;GO:0007166;GO:0009931;GO:…	K04372	EC:2.7.11.1	T	16DB0;0DQME;0V4QQ;KOG0607;1AUY7;09TRD;1CZV2;0RQKT;0UP54;12NBZ	MAPK interacting serine/threonine kinase 2 [Source:HGNC Symbol;Acc:HGNC:7111]	2872	Q9HBH9;B3KS07
ENSG00000186174	672.5	345	1000	2.89855	1.53533	0.0306142	1	11	118893875	118925608	-	10470	BCL9L	GO:0003713;GO:0003713;GO:0003713;GO:0005634;GO:0005634;GO:0005634;GO:0005634;GO:0005654;GO:0005654;GO:0005730;GO:0008013;GO:0008013;GO:0008013;GO:0008013;GO:0008013;GO:0010718;GO:0022604;GO:0030512;GO:0030512;GO:0035019;GO:0035914;GO:0045944;GO:0045944;GO:0045944;GO:0060070;GO:0060070;GO:0060070;GO:0060070;GO:1904837;GO:1990907;GO:1990907;GO:0003713;GO:0003713;GO:0005634;GO:0005654;GO:0005730;GO:…	K22649	-	K	09TDG;13K86;1AT4R;0DEQQ;0IEDB;0V4CK;16E6K;0UMDS;0RPPY;1CPEE	BCL9 like [Source:HGNC Symbol;Acc:HGNC:23688]	283149	Q86UU0
ENSG00000138207	51	10	92	9.2	3.20163	0.0307438	1	10	93591687	93601744	-	1458	RBP4	GO:0001523;GO:0001654;GO:0005501;GO:0005501;GO:0005515;GO:0005515;GO:0005515;GO:0005576;GO:0005576;GO:0005615;GO:0005615;GO:0005615;GO:0005615;GO:0005829;GO:0006094;GO:0007507;GO:0007601;GO:0016918;GO:0019841;GO:0019841;GO:0019841;GO:0019841;GO:0030277;GO:0030324;GO:0032024;GO:0032526;GO:0032991;GO:0034632;GO:0034632;GO:0034632;GO:0034633;GO:0034633;GO:0034633;GO:0042572;GO:0042593;GO:0044877;GO:…	K18271	-	M	1CYRV;164BT;0RSBZ;0IJHC;0DPSQ;13MF7;1ARF4;0UFJ9;0VD61;0A2A3	retinol binding protein 4 [Source:HGNC Symbol;Acc:HGNC:9922]	5950	P02753
ENSG00000130294	76	21	131	6.2381	2.64111	0.0307478	1	2	240713761	240824293	-	17879	KIF1A	GO:0000166;GO:0003774;GO:0003777;GO:0003777;GO:0003777;GO:0005515;GO:0005515;GO:0005524;GO:0005524;GO:0005524;GO:0005737;GO:0005856;GO:0005871;GO:0005874;GO:0005874;GO:0007018;GO:0007018;GO:0007018;GO:0008017;GO:0008017;GO:0008017;GO:0008089;GO:0008574;GO:0016020;GO:0016192;GO:0016887;GO:0030424;GO:0030425;GO:0030705;GO:0031410;GO:0042802;GO:0042995;GO:0043005;GO:0043005;GO:0060998;GO:0061001;GO:…	K10392	-	Z	16AZM;0V8TH;KOG0245;1CX9X;0S0UF;09Y8U;1AY77;0DFGB;12QSJ;0URPM	kinesin family member 1A [Source:HGNC Symbol;Acc:HGNC:888]	547	Q12756
ENSG00000253276	659.5	339	980	2.89086	1.5315	0.0313564	1	7	106654360	106661158	-	6799	CCDC71L	GO:0044255;GO:0045600;	-	-	S	0DRH3;1B527;0S0V7;1D02D;168P9;13UV7;0VHZY;0J187;0A7A5;0UUDF	coiled-coil domain containing 71 like [Source:HGNC Symbol;Acc:HGNC:26685]	168455	Q8N9Z2
ENSG00000189410	368	177	559	3.15819	1.6591	0.031496	1	1	20719731	20732837	-	4487	SH2D5	GO:0005515;GO:0005515;GO:0014069;GO:0014069;GO:0030054;GO:0045202;GO:0014069;GO:0030054;GO:0045202;GO:0005515;GO:0005515;	K23701	-	S	0IHFV;1653Z;09XA3;0UP2H;1B2B7;12TSX;0RSRG;1CUZP;0DK5U;0V9P6	SH2 domain containing 5 [Source:HGNC Symbol;Acc:HGNC:28819]	400745	Q6ZV89
ENSG00000142534	27979.5	15704	40255	2.56336	1.35804	0.0317877	1	19	49496365	49499708	+	1409	RPS11	GO:0003735;GO:0003735;GO:0005840;GO:0005840;GO:0005840;GO:0006412;GO:0006412;GO:0003735;GO:0003735;GO:0005840;GO:0005840;GO:0005840;GO:0006412;GO:0006412;GO:0000184;GO:0003723;GO:0003735;GO:0003735;GO:0003735;GO:0005515;GO:0005654;GO:0005730;GO:0005737;GO:0005829;GO:0005840;GO:0005840;GO:0005840;GO:0005925;GO:0006412;GO:0006412;GO:0006412;GO:0006413;GO:0006614;GO:0016020;GO:0019083;GO:0019843;GO:…	K02949	-	J	0UKFZ;13PUI;KOG1728;0DNJS;0RXN6;1671N;1AU6F;1CXGW;0VBV0;0A0YI	ribosomal protein S11 [Source:HGNC Symbol;Acc:HGNC:10384]	6205	P62280
ENSG00000133101	64.5	16	113	7.0625	2.82018	0.032011	1	13	36431520	36442870	+	2251	CCNA1	GO:0000079;GO:0000083;GO:0000307;GO:0005515;GO:0005515;GO:0005634;GO:0005634;GO:0005654;GO:0005737;GO:0005829;GO:0007049;GO:0007141;GO:0007283;GO:0015630;GO:0016538;GO:0016579;GO:0042025;GO:0044772;GO:0051301;GO:0097124;GO:0097124;GO:0000079;GO:0000083;GO:0000307;GO:0005515;GO:0005515;GO:0005634;GO:0005634;GO:0005654;GO:0005737;GO:0005829;GO:0007049;GO:0007141;GO:0007283;GO:0015630;GO:0016538;GO:…	K06627	-	D	09XQ7;0V8MY;0RR2T;1AZWT;133IR;0DJ23;1CTTP;165JU;0UGT6;KOG0654	cyclin A1 [Source:HGNC Symbol;Acc:HGNC:1577]	8900	P78396
ENSG00000183655	201	86	316	3.67442	1.87752	0.0322624	1	15	85759326	85794925	-	7111	KLHL25	GO:0005515;GO:0005737;GO:0005737;GO:0005829;GO:0006417;GO:0006446;GO:0006446;GO:0006446;GO:0006511;GO:0006511;GO:0016567;GO:0016567;GO:0016567;GO:0031463;GO:0031463;GO:0031463;GO:0031463;GO:0043687;	K10462	-	T	09VH1;0DGRS;12PAX;1CRFT;16B9T;0UIMA;0V6GA;0RWYA;1AT3R;KOG4441	kelch like family member 25 [Source:HGNC Symbol;Acc:HGNC:25732]	64410	Q9H0H3
ENSG00000188290	336	160	512	3.2	1.67807	0.0322665	1	1	998962	1000172	-	1118	HES4	GO:0003677;GO:0003677;GO:0006355;GO:0006355;GO:0046983;GO:0046983;GO:0000790;GO:0000978;GO:0000981;GO:0000981;GO:0003677;GO:0003677;GO:0003677;GO:0005515;GO:0005634;GO:0005634;GO:0006355;GO:0006355;GO:0006357;GO:0007275;GO:0007399;GO:0008134;GO:0009952;GO:0030154;GO:0046983;GO:0046983;GO:0003677;GO:0003677;GO:0006355;GO:0006355;GO:0046983;GO:0046983;	K09089	-	K	0V5HU;1CQHN;0DFU7;16491;12Q7E;KOG4304;1AZ5M;0UHA6;0RU25;09UIM	hes family bHLH transcription factor 4 [Source:HGNC Symbol;Acc:HGNC:24149]	57801	Q9HCC6
ENSG00000121931	420.5	207	634	3.0628	1.61485	0.0323517	1	1	110947190	110963965	-	3502	LRIF1	GO:0000784;GO:0001740;GO:0001740;GO:0005515;GO:0005515;GO:0005634;GO:0005654;GO:0005694;GO:0006355;GO:0006355;GO:0009048;GO:0016363;GO:0034451;GO:0042974;GO:0042974;GO:0000784;GO:0001740;GO:0005515;GO:0005515;GO:0005634;GO:0005654;GO:0005694;GO:0006355;GO:0006355;GO:0009048;GO:0016363;GO:0034451;GO:0042974;GO:0042974;GO:0000784;GO:0001740;GO:0005515;GO:0005515;GO:0005634;GO:0005654;GO:0005694;GO:…	K23220	-	K	0RQX8;0UQWR;0IE1C;0A16F;16CPJ;0DNU2;13FGH;1B02H;1CXRF;0VC2C	ligand dependent nuclear receptor interacting factor 1 [Source:HGNC Symbol;Acc:HGNC:30299]	55791	Q5T3J3
ENSG00000197728	9235	5183	13287	2.56357	1.35816	0.0328317	1	12	56041351	56044697	+	2053	RPS26	GO:0000184;GO:0002181;GO:0003723;GO:0003729;GO:0003729;GO:0003735;GO:0003735;GO:0003735;GO:0005515;GO:0005654;GO:0005737;GO:0005783;GO:0005791;GO:0005829;GO:0005829;GO:0005840;GO:0005840;GO:0005840;GO:0006412;GO:0006412;GO:0006412;GO:0006413;GO:0006614;GO:0015935;GO:0016020;GO:0019083;GO:0022627;GO:0022627;GO:0033119;GO:0042788;GO:0045296;GO:0070062;GO:0098556;GO:0000184;GO:0002181;GO:0003723;GO:…	K02976	-	J	1B61G;16JUV;13SKP;0A7G1;0RZ4U;0UVIA;KOG1768;1D3KT;0DU8Y;0VIAS	ribosomal protein S26 [Source:HGNC Symbol;Acc:HGNC:10414]	6231	P62854;A0A024RB14
ENSG00000115137	1549.5	845	2254	2.66746	1.41546	0.0334378	1	2	24943636	24972094	-	5624	DNAJC27	GO:0000166;GO:0003924;GO:0003924;GO:0003924;GO:0005515;GO:0005525;GO:0005525;GO:0005525;GO:0005634;GO:0006886;GO:0000166;GO:0003924;GO:0003924;GO:0003924;GO:0003924;GO:0005515;GO:0005525;GO:0005525;GO:0005525;GO:0005634;GO:0005634;GO:0006886;GO:0043410;GO:0070374;GO:0071701;GO:0000166;GO:0003924;GO:0003924;GO:0005515;GO:0005525;GO:0005525;GO:0005634;GO:0006886;	K19372	-	U	09V5C;0V650;KOG0098;0DGEH;1CR3Z;0UGDJ;0RWFW;1652H;13JSB;1AS5Z	DnaJ heat shock protein family (Hsp40) member C27 [Source:HGNC Symbol;Acc:HGNC:30290]	51277	Q9NZQ0
ENSG00000167178	37	5	69	13.8	3.7866	0.0336102	1	15	74100311	74138540	+	5847	ISLR2	GO:0005515;GO:0005515;GO:0005515;GO:0005886;GO:0007275;GO:0007399;GO:0009986;GO:0009986;GO:0016020;GO:0016021;GO:0045773;GO:0045773;GO:0005515;GO:0005515;GO:0005886;GO:0007275;GO:0007399;GO:0009986;GO:0009986;GO:0016020;GO:0016021;GO:0045773;GO:0045773;GO:0005515;GO:0005515;GO:0005515;GO:0005886;GO:0007275;GO:0007399;GO:0009986;GO:0009986;GO:0016020;GO:0016021;GO:0045773;GO:0045773;GO:0005515;GO:…	-	-	T	KOG0619;0RS2X;1CTFP;09XD5;16GUZ;0DIQJ;13ES9;0V8B5;1AWST;0UMA8	immunoglobulin superfamily containing leucine rich repeat 2 [Source:HGNC Symbol;Acc:HGNC:29286]	57611	Q6UXK2
ENSG00000137843	27.5	2	53	26.5	4.72792	0.033686	1	15	40217428	40277487	+	6697	PAK6	GO:0000166;GO:0001650;GO:0004672;GO:0004672;GO:0004674;GO:0004674;GO:0004674;GO:0004674;GO:0005515;GO:0005524;GO:0005524;GO:0005524;GO:0005634;GO:0005654;GO:0005737;GO:0005737;GO:0006355;GO:0006468;GO:0006468;GO:0006915;GO:0007010;GO:0016301;GO:0016310;GO:0016740;GO:0023014;GO:0030054;GO:0031098;GO:0032147;GO:0045296;GO:0106310;GO:0106311;GO:0000166;GO:0001650;GO:0004672;GO:0004672;GO:0004674;GO:…	K05735	EC:2.7.11.1	T;K	16G5X;0V61E;12NMX;1AXDQ;1CYYQ;0S15T;09VM6;KOG0578;0UMJV;0DGWN	p21 (RAC1) activated kinase 6 [Source:HGNC Symbol;Acc:HGNC:16061]	106821730	Q9NQU5;A0A024R9Q4
ENSG00000087510	34	4	64	16	4	0.0338916	1	20	56629306	56639283	+	3001	TFAP2C	GO:0000122;GO:0000790;GO:0000977;GO:0000978;GO:0000981;GO:0000981;GO:0001227;GO:0001228;GO:0003677;GO:0003700;GO:0003700;GO:0003700;GO:0005515;GO:0005515;GO:0005634;GO:0005634;GO:0005634;GO:0005634;GO:0005654;GO:0005654;GO:0005739;GO:0005829;GO:0006355;GO:0006355;GO:0006357;GO:0006357;GO:0006357;GO:0007267;GO:0008584;GO:0040029;GO:0042127;GO:0045944;GO:0045944;GO:0048856;GO:1990837;GO:0003700;GO:…	K09177	-	K	0UU04;KOG3811;1CQC1;12NZG;16FH6;1B4RS;0DFNH;0RTQS;0V4DR;09TEJ	transcription factor AP-2 gamma [Source:HGNC Symbol;Acc:HGNC:11744]	7022	Q92754
ENSG00000172183	551	282	820	2.9078	1.53993	0.0339578	1	15	88636153	88656483	+	7165	ISG20	GO:0000175;GO:0000738;GO:0000738;GO:0002376;GO:0003676;GO:0003676;GO:0003723;GO:0004518;GO:0004527;GO:0004527;GO:0005634;GO:0005634;GO:0005654;GO:0005654;GO:0005730;GO:0005737;GO:0006364;GO:0006401;GO:0006401;GO:0008310;GO:0008859;GO:0009615;GO:0015030;GO:0016605;GO:0016787;GO:0030619;GO:0030620;GO:0034511;GO:0045071;GO:0045071;GO:0045087;GO:0046872;GO:0051607;GO:0051607;GO:0060337;GO:0090503;GO:…	K12579	EC:3.1.13.1	L	0VGBI;1D195;0UUKT;KOG2249;0A4C2;0DF6S;13QVV;0RR04;1B2T8;16GK4	interferon stimulated exonuclease gene 20 [Source:HGNC Symbol;Acc:HGNC:6130]	3669	Q96AZ6
ENSG00000185033	911.5	486	1337	2.75103	1.45997	0.0341755	1	15	90160604	90229679	+	7006	SEMA4B	GO:0005515;GO:0030215;GO:0030215;GO:0001755;GO:0005515;GO:0005615;GO:0005886;GO:0005887;GO:0007275;GO:0007399;GO:0007411;GO:0016020;GO:0016021;GO:0030154;GO:0030215;GO:0030215;GO:0030215;GO:0030335;GO:0045499;GO:0048843;GO:0050919;GO:0071526;GO:0030215;GO:0030215;GO:0005515;GO:0030215;GO:0030215;GO:0001755;GO:0005515;GO:0005615;GO:0005886;GO:0005886;GO:0005887;GO:0007275;GO:0007399;GO:0007411;GO:…	K06521	-	T	0RMVI;139DI;1CUIX;0UTWE;0DJRT;16EIN;09YCD;0V99V;1B1VC;KOG3611	semaphorin 4B [Source:HGNC Symbol;Acc:HGNC:10730]	10509	Q9NPR2
ENSG00000059728	1006.5	540	1473	2.72778	1.44773	0.0342659	1	2	69897688	69942945	+	6351	MXD1	GO:0000122;GO:0000122;GO:0005654;GO:0005739;GO:0005829;GO:0046983;GO:0046983;GO:0000122;GO:0000122;GO:0000122;GO:0000122;GO:0000790;GO:0000790;GO:0000978;GO:0000981;GO:0001227;GO:0003677;GO:0005515;GO:0005634;GO:0005654;GO:0005739;GO:0005829;GO:0046983;GO:0046983;GO:0000122;GO:0000122;GO:0000122;GO:0000122;GO:0000790;GO:0000790;GO:0000978;GO:0000981;GO:0001227;GO:0003677;GO:0005515;GO:0005634;GO:…	K09114	-	K	0IPD8;0E811;1DF0C;0V2ZN;13CCU;0WGFD;0S2MQ;1BAWB;16NNF;0B407	MAX dimerization protein 1 [Source:HGNC Symbol;Acc:HGNC:6761]	4084	Q05195
ENSG00000198786	34120.5	19354	48887	2.52594	1.33682	0.0343627	1	MT	12337	14148	+	1812	MT-ND5	GO:0001666;GO:0003954;GO:0003954;GO:0005739;GO:0005743;GO:0005743;GO:0005747;GO:0005747;GO:0006120;GO:0006120;GO:0008137;GO:0008137;GO:0008137;GO:0010243;GO:0015990;GO:0016020;GO:0016021;GO:0032981;GO:0042542;GO:0042773;GO:0042773;GO:0043005;GO:0055114;GO:0055114;GO:0055114;GO:0070469;	-	-	C	0VA34;16JFM;09Z7N;0RM4B;0UTZV;KOG4668;0DRJV;1B7J9;12RS9;1D0T2	mitochondrially encoded NADH:ubiquinone oxidoreductase core subunit 5 [Source:HGNC Symbol;Acc:HGNC:7461]	-	-
ENSG00000140961	167	69	265	3.84058	1.94132	0.0350413	1	16	83931311	83966332	+	5558	OSGIN1	GO:0005515;GO:0005575;GO:0007165;GO:0007275;GO:0008083;GO:0008083;GO:0030154;GO:0030308;GO:0030308;GO:0030308;GO:0030308;GO:0030334;GO:0040008;GO:0042127;GO:0042981;GO:0043065;GO:0043065;GO:0030308;GO:0030308;GO:0043065;GO:0043065;GO:0005515;GO:0005575;GO:0007165;GO:0007275;GO:0008083;GO:0008083;GO:0030154;GO:0030308;GO:0030308;GO:0030308;GO:0030308;GO:0030334;GO:0040008;GO:0042127;GO:0042981;GO:…	-	-	T	0DHDJ;12QIZ;16ABM;09W4G;0UQ2D;0V72U;0S0RQ;0IF6I;1B0M1;1CS3T	oxidative stress induced growth inhibitor 1 [Source:HGNC Symbol;Acc:HGNC:30093]	29948	Q9UJX0
ENSG00000188573	49.5	10	89	8.9	3.15381	0.0351819	1	5	168529305	168530634	+	1330	FBLL1	GO:0000494;GO:0001650;GO:0001835;GO:0003723;GO:0003723;GO:0003723;GO:0003723;GO:0005634;GO:0005654;GO:0005730;GO:0006364;GO:0006364;GO:0006364;GO:0008168;GO:0008168;GO:0008168;GO:0008649;GO:0015030;GO:0016740;GO:0031167;GO:0031428;GO:0032040;GO:0032259;GO:1990258;GO:1990259;	K14563	EC:2.1.1.-	-	-	fibrillarin like 1 [Source:HGNC Symbol;Acc:HGNC:35458]	345630	-
ENSG00000156030	3039.5	1701	4378	2.57378	1.36389	0.0353666	1	14	73715122	73790285	-	13484	MIDEAS	GO:0000118;GO:0003677;GO:0003677;GO:0003714;GO:0005634;GO:0005654;GO:0005667;GO:0006357;GO:0016575;GO:0045892;GO:0000118;GO:0003677;GO:0003677;GO:0003714;GO:0005634;GO:0005654;GO:0005667;GO:0006357;GO:0016575;GO:0045892;GO:0003676;GO:0003677;GO:0005634;GO:0005654;GO:0003677;GO:0005634;	-	-	K	1CRKM;0UN7S;13KUZ;1AXQV;164KV;0V6KZ;0RP9M;09VMU;KOG4167;0DGWA	mitotic deacetylase associated SANT domain protein [Source:HGNC Symbol;Acc:HGNC:19853]	91748	Q6PJG2;A0A024R689
ENSG00000196735	30.5	3	58	19.3333	4.27302	0.0355608	1	6	32628179	32647062	+	6883	HLA-DQA1	GO:0000139;GO:0002250;GO:0002376;GO:0002504;GO:0005515;GO:0005764;GO:0005765;GO:0005765;GO:0005768;GO:0005783;GO:0005789;GO:0005794;GO:0005886;GO:0005886;GO:0005887;GO:0006955;GO:0006955;GO:0006955;GO:0010008;GO:0012507;GO:0016020;GO:0016020;GO:0016020;GO:0016021;GO:0019882;GO:0019882;GO:0019886;GO:0030658;GO:0030666;GO:0030669;GO:0032395;GO:0032588;GO:0042605;GO:0042613;GO:0042613;GO:0042613;GO:…	K06752	-	W;U	1AXV7;0UGFH;0V94A;13SP4;1CUD0;0IZMF;166XA;09Y6U;0S0FM;0DJK8	major histocompatibility complex, class II, DQ alpha 1 [Source:HGNC Symbol;Acc:HGNC:4942]	3117	P01909;A0A173ADG5;Q8MH44
ENSG00000162413	2756.5	1541	3972	2.57755	1.366	0.0355951	1	1	6590724	6614607	-	6901	KLHL21	GO:0004842;GO:0005515;GO:0005515;GO:0005737;GO:0005819;GO:0005827;GO:0005829;GO:0005856;GO:0007049;GO:0016567;GO:0031463;GO:0032465;GO:0035853;GO:0043687;GO:0051301;GO:0097602;GO:0004842;GO:0005515;GO:0005515;GO:0005737;GO:0005819;GO:0005827;GO:0005829;GO:0005856;GO:0007049;GO:0016567;GO:0031463;GO:0032465;GO:0035853;GO:0043687;GO:0051301;GO:0097602;GO:0005515;GO:0005515;GO:0005515;	K10458	-	T	12SM4;0V55B;165CX;1CQ5Q;0UGS6;0RVIT;09U6C;0DFFZ;KOG4441;1ASG5	kelch like family member 21 [Source:HGNC Symbol;Acc:HGNC:29041]	9903	Q9UJP4
ENSG00000129355	172	72	272	3.77778	1.91754	0.035721	1	19	10566460	10569059	-	1505	CDKN2D	GO:0000079;GO:0000082;GO:0000731;GO:0004861;GO:0005515;GO:0005515;GO:0005634;GO:0005634;GO:0005654;GO:0005737;GO:0005737;GO:0005829;GO:0005829;GO:0007049;GO:0007050;GO:0007605;GO:0008285;GO:0009411;GO:0016301;GO:0016310;GO:0019901;GO:0019901;GO:0030308;GO:0032526;GO:0033280;GO:0042326;GO:0043154;GO:0045736;GO:0048102;GO:0097129;GO:1902230;GO:1902807;GO:2000134;GO:0000079;GO:0000082;GO:0000731;GO:…	K06623	-	S;E	0UU6X;1D19V;0DMR7;0VFD6;KOG0504;167VK;13QS1;1B59V;0A4I1;0RTJC	cyclin dependent kinase inhibitor 2D [Source:HGNC Symbol;Acc:HGNC:1790]	1032	P55273;A0A024R796
ENSG00000172548	54	12	96	8	3	0.0358457	1	5	157460019	157474717	+	4208	NIPAL4	GO:0005515;GO:0006811;GO:0015095;GO:0015095;GO:0015693;GO:0015693;GO:0015693;GO:0016020;GO:0016020;GO:0016021;GO:0016021;GO:0016021;GO:1903830;GO:0005515;GO:0006811;GO:0015095;GO:0015095;GO:0015693;GO:0015693;GO:0015693;GO:0015693;GO:0016020;GO:0016020;GO:0016021;GO:0016021;GO:0016021;GO:1903830;	K22733	-	S;P;G	0DEUR;0RWC6;16A93;0UHTM;KOG2922;1B546;0V4GY;12QHV;1CPIF;09TI0	NIPA like domain containing 4 [Source:HGNC Symbol;Acc:HGNC:28018]	348938	Q0D2K0
ENSG00000167874	217.5	97	338	3.48454	1.80097	0.0359382	1	17	7855066	7856099	+	874	TMEM88	GO:0016020;GO:0016021;GO:0090090;GO:0090090;GO:0005515;GO:0005515;GO:0005829;GO:0005886;GO:0005886;GO:0005886;GO:0007275;GO:0016020;GO:0016021;GO:0016055;GO:0030165;GO:0030165;GO:0030165;GO:0050821;GO:0072659;GO:0090090;GO:0090090;GO:0090090;GO:0090090;	-	-	S	1D3PC;16HW8;0VIDM;0A7J5;0RV9Q;0IZIZ;0DUBU;13U03;1B5XN;0UVHU	transmembrane protein 88 [Source:HGNC Symbol;Acc:HGNC:32371]	92162	Q6PEY1
ENSG00000183426	267.5	125	410	3.28	1.7137	0.0363681	1	16	14922802	14952060	+	7366	NPIPA1	GO:0005634;GO:0005643;GO:0005654;GO:0005654;GO:0015031;GO:0016020;GO:0031965;GO:0051028;GO:0016020;GO:0016021;	-	-	Z	0WEWI;0J0WZ;0UY0T;0DYF4;0B2AI;16JDW;12QK3;1D793;1B7R3;0S12D	nuclear pore complex interacting protein family member A1 [Source:HGNC Symbol;Acc:HGNC:7909]	9284	Q9UND3
ENSG00000205078	56	13	99	7.61538	2.92892	0.0367168	1	16	77199408	77213215	+	1233	SYCE1L	GO:0000795;GO:0000795;GO:0000795;GO:0007130;GO:0007130;GO:0045111;GO:0051321;GO:0070193;GO:0070193;	-	-	S	0S0HU;1D3DF;16HMG;0UUWW;13RHJ;0DTP4;0VHX0;1B5MR;0IXYT;0A74Q	synaptonemal complex central element protein 1 like [Source:HGNC Symbol;Acc:HGNC:37236]	100130958	A8MT33
ENSG00000124216	173	73	273	3.73973	1.90293	0.0367683	1	20	49982980	49988886	+	1705	SNAI1	GO:0000122;GO:0000122;GO:0000122;GO:0000790;GO:0000977;GO:0000977;GO:0000978;GO:0001227;GO:0001227;GO:0001227;GO:0001649;GO:0001707;GO:0001707;GO:0001837;GO:0001837;GO:0003180;GO:0003198;GO:0003198;GO:0003676;GO:0003677;GO:0003700;GO:0005515;GO:0005515;GO:0005634;GO:0005634;GO:0005654;GO:0005654;GO:0005721;GO:0005721;GO:0005737;GO:0005737;GO:0005829;GO:0006357;GO:0006357;GO:0007275;GO:0007498;GO:…	K05707	-	K	13MSW;1B1SA;1CZ0G;0DQ05;16FV7;0A2CF;0RXYK;0V92Z;KOG2462;0UNN9	snail family transcriptional repressor 1 [Source:HGNC Symbol;Acc:HGNC:11128]	6615	O95863
ENSG00000029534	23	1	45	45	5.49185	0.0368808	1	8	41653220	41896762	-	10797	ANK1	GO:0005198;GO:0005200;GO:0005515;GO:0005515;GO:0005515;GO:0005515;GO:0005737;GO:0005829;GO:0005856;GO:0005886;GO:0005886;GO:0005886;GO:0005886;GO:0006887;GO:0006888;GO:0006888;GO:0007010;GO:0007165;GO:0007165;GO:0008093;GO:0008093;GO:0008093;GO:0009898;GO:0014731;GO:0016020;GO:0016323;GO:0016529;GO:0019899;GO:0019903;GO:0030507;GO:0030507;GO:0030507;GO:0030507;GO:0031430;GO:0043005;GO:0044325;GO:…	K10380	-	M	1CQAM;16ES6;09UB7;12RRB;1AU8C;KOG4177;0V5AC;0UGZH;0RRUZ;0DFKZ	ankyrin 1 [Source:HGNC Symbol;Acc:HGNC:492]	286	P16157
ENSG00000064300	132	51	213	4.17647	2.06228	0.0369842	1	17	49495293	49515008	+	4141	NGFR	GO:0001540;GO:0001678;GO:0001678;GO:0004888;GO:0005035;GO:0005035;GO:0005035;GO:0005515;GO:0005515;GO:0005516;GO:0005576;GO:0005654;GO:0005737;GO:0005768;GO:0005829;GO:0005886;GO:0005886;GO:0005886;GO:0005886;GO:0005886;GO:0005887;GO:0005911;GO:0006886;GO:0006886;GO:0006915;GO:0006919;GO:0006919;GO:0007165;GO:0007165;GO:0007266;GO:0007266;GO:0007275;GO:0007399;GO:0007411;GO:0007417;GO:0007623;GO:…	K02583	-	T	0RYEF;13IR8;0DNAM;0IQFC;0URMG;0VBJF;1AWW7;1CX7J;16C0N;0A0P8	nerve growth factor receptor [Source:HGNC Symbol;Acc:HGNC:7809]	4804	P08138
ENSG00000162892	91.5	30	153	5.1	2.3505	0.0370451	1	1	206897443	206904139	+	1979	IL24	GO:0005125;GO:0005515;GO:0005576;GO:0005576;GO:0005615;GO:0005615;GO:0006915;GO:0006915;GO:0008284;GO:0008285;GO:0019221;GO:0030336;GO:0042060;GO:0042501;GO:0042531;GO:0071222;GO:0071353;GO:0005125;GO:0005515;GO:0005576;GO:0005576;GO:0005615;GO:0006915;GO:0006915;GO:0019221;GO:0005125;GO:0005515;GO:0005576;GO:0005576;GO:0005615;GO:0006915;GO:0006915;GO:0019221;GO:0005125;GO:0005515;GO:0005576;GO:…	K22668	-	O;T	0UT7G;1B3J5;13TUE;0VFA8;0DRWA;1D17A;0IZYS;16EYD;0RNFZ;09WEA	interleukin 24 [Source:HGNC Symbol;Acc:HGNC:11346]	11009	Q13007
ENSG00000084710	152.5	62	243	3.91935	1.97062	0.0370479	1	2	25042076	25159135	+	10643	EFR3B	GO:0005515;GO:0005737;GO:0005829;GO:0005829;GO:0005886;GO:0005886;GO:0005886;GO:0015629;GO:0016020;GO:0046854;GO:0072659;GO:0072659;GO:0005515;GO:0005737;GO:0005829;GO:0005829;GO:0005886;GO:0005886;GO:0005886;GO:0015629;GO:0016020;GO:0046854;GO:0072659;GO:0072659;GO:0005829;GO:0005886;GO:0015629;GO:0005515;GO:0005737;GO:0005829;GO:0005829;GO:0005886;GO:0005886;GO:0005886;GO:0015629;GO:0016020;GO:…	K21842	-	S;O;B	12STY;1CVY6;KOG1877;0RUBK;16DJ3;0VAGJ;0DM35;09ZJU;1AWV1;0UQGM	EFR3 homolog B [Source:HGNC Symbol;Acc:HGNC:29155]	22979	Q9Y2G0;B3KT90
ENSG00000184897	589.5	308	871	2.82792	1.49974	0.0371586	1	3	129314771	129316286	-	1516	H1-10	GO:0000786;GO:0000786;GO:0003677;GO:0003677;GO:0003677;GO:0003690;GO:0003723;GO:0005634;GO:0005634;GO:0005654;GO:0005694;GO:0005730;GO:0006334;GO:0006334;GO:0006355;GO:0016584;GO:0030261;GO:0031492;GO:0031936;GO:0042025;GO:0045296;GO:0045910;	K11275	-	B	0DTRG;16HM7;0VHJW;0RYP4;0UV3P;0A6RX;13R85;KOG4012;1D33F;1B5Q2	H1.10 linker histone [Source:HGNC Symbol;Acc:HGNC:4722]	8971	Q92522
ENSG00000175550	652.5	344	961	2.7936	1.48213	0.0371925	1	11	65919274	65921563	+	1722	DRAP1	GO:0003677;GO:0046982;GO:0046982;GO:0003677;GO:0046982;GO:0046982;GO:0000122;GO:0000122;GO:0000122;GO:0001046;GO:0001091;GO:0003677;GO:0003677;GO:0003713;GO:0003714;GO:0005515;GO:0005634;GO:0005634;GO:0006355;GO:0006366;GO:0016251;GO:0017025;GO:0017054;GO:0042802;GO:0045944;GO:0046982;GO:0046982;GO:0090575;GO:0003677;GO:0046982;GO:0046982;	K21752	-	K	13R2U;0DGZX;0UIZP;KOG1659;09VRG;1B32W;0RMHC;16D48;1CRQ8;0V6QD	DR1 associated protein 1 [Source:HGNC Symbol;Acc:HGNC:3019]	10589	Q14919
ENSG00000188766	71	20	122	6.1	2.60881	0.0373292	1	19	38388421	38399587	+	5864	SPRED3	GO:0007275;GO:0007275;GO:0009966;GO:0009966;GO:0016020;GO:0016020;GO:0016020;GO:0000188;GO:0005886;GO:0007275;GO:0007275;GO:0009966;GO:0009966;GO:0010719;GO:0010801;GO:0016020;GO:0016020;GO:0016020;GO:0019901;GO:0030512;GO:0043517;GO:0070373;GO:0090311;GO:1902747;GO:0000188;GO:0005886;GO:0007275;GO:0007275;GO:0009966;GO:0009966;GO:0010719;GO:0010801;GO:0016020;GO:0016020;GO:0016020;GO:0019901;GO:…	K04703	-	T	0WCJU;0E5JY;KOG4590;1B9YF;1DCJV;0V11P;14T8M;16N3Y;0B039;0S2CB	sprouty related EVH1 domain containing 3 [Source:HGNC Symbol;Acc:HGNC:31041]	399473	Q2MJR0;B9EKV1
ENSG00000165782	427.5	216	639	2.95833	1.56478	0.0373633	1	14	20457681	20461465	-	3694	PIP4P1	GO:0005515;GO:0005515;GO:0005654;GO:0005764;GO:0005765;GO:0005765;GO:0005768;GO:0005886;GO:0006644;GO:0006991;GO:0008203;GO:0016020;GO:0016021;GO:0016787;GO:0030670;GO:0031410;GO:0031902;GO:0031902;GO:0031902;GO:0032418;GO:0034597;GO:0034597;GO:0034597;GO:0034597;GO:0046856;GO:0046856;GO:0046856;GO:0070070;GO:1904263;GO:0005764;GO:0005765;GO:0005768;GO:0010008;GO:0016020;GO:0016021;GO:0016787;GO:…	K13084	EC:3.1.3.78	S	1CTI2;KOG4684;0V4CH;16EIG;0UT1H;1B3AX;13MEY;0RR1V;09XF4;0DISU	phosphatidylinositol-4,5-bisphosphate 4-phosphatase 1 [Source:HGNC Symbol;Acc:HGNC:19299]	90809	Q86T03
ENSG00000007372	36	5	67	13.4	3.74416	0.0376066	1	11	31784779	31817961	-	20639	PAX6	GO:0000122;GO:0000790;GO:0000790;GO:0000790;GO:0000978;GO:0000978;GO:0000981;GO:0000981;GO:0000981;GO:0000981;GO:0001568;GO:0001654;GO:0003322;GO:0003677;GO:0003677;GO:0003677;GO:0003677;GO:0003700;GO:0005515;GO:0005634;GO:0005654;GO:0005737;GO:0005829;GO:0006355;GO:0006355;GO:0006357;GO:0007275;GO:0007417;GO:0007601;GO:0008134;GO:0009611;GO:0009887;GO:0010628;GO:0019901;GO:0021517;GO:0030154;GO:…	K08031	-	K	12N8Z;0V4IJ;1CPJX;09TJJ;0UFYH;KOG0849;1ARAE;0RJZU;0DEWB;16473	paired box 6 [Source:HGNC Symbol;Acc:HGNC:8620]	5080	P26367;Q66SS1
ENSG00000065989	101	35	167	4.77143	2.25442	0.0377224	1	19	10416773	10469630	+	6762	PDE4A	GO:0004114;GO:0004114;GO:0004114;GO:0004115;GO:0004115;GO:0004115;GO:0005515;GO:0005634;GO:0005654;GO:0005737;GO:0005829;GO:0005829;GO:0005886;GO:0005886;GO:0006198;GO:0007165;GO:0007165;GO:0007165;GO:0007165;GO:0007186;GO:0008081;GO:0008081;GO:0016020;GO:0016020;GO:0016787;GO:0030552;GO:0032587;GO:0042995;GO:0046872;GO:0048471;GO:0048471;GO:0004114;GO:0004114;GO:0004114;GO:0004115;GO:0004115;GO:…	K13293	EC:3.1.4.53	-	-	phosphodiesterase 4A [Source:HGNC Symbol;Acc:HGNC:8780]	5141	P27815
ENSG00000131242	97	33	161	4.87879	2.28652	0.0379108	1	17	31391675	31538211	+	15326	RAB11FIP4	GO:0003407;GO:0005509;GO:0005509;GO:0005515;GO:0005515;GO:0005615;GO:0005737;GO:0005768;GO:0005813;GO:0005815;GO:0005819;GO:0005856;GO:0016020;GO:0016032;GO:0017137;GO:0017137;GO:0030139;GO:0030139;GO:0030306;GO:0030306;GO:0030496;GO:0030496;GO:0031410;GO:0032154;GO:0032154;GO:0032456;GO:0032465;GO:0032465;GO:0042803;GO:0046872;GO:0048471;GO:0055038;GO:0055038;GO:1903452;GO:0005509;GO:0005515;GO:…	K12485	-	-	-	RAB11 family interacting protein 4 [Source:HGNC Symbol;Acc:HGNC:30267]	84440	Q86YS3
ENSG00000179627	81	25	137	5.48	2.45418	0.0380815	1	14	104800596	104804712	+	3717	ZBTB42	GO:0000978;GO:0000981;GO:0003676;GO:0003677;GO:0005515;GO:0005515;GO:0005634;GO:0005634;GO:0005654;GO:0005654;GO:0005737;GO:0005886;GO:0006357;GO:0007517;GO:0046872;GO:0000122;GO:0000978;GO:0000981;GO:0003676;GO:0003677;GO:0005515;GO:0005515;GO:0005634;GO:0005634;GO:0005634;GO:0005654;GO:0005654;GO:0005654;GO:0005737;GO:0005737;GO:0005886;GO:0006357;GO:0007517;GO:0046872;	K23196	-	K	0DMZ0;0UTFN;1CWUZ;0VB8A;0A0C6;16GFA;KOG1721;1B22D;13EZN;0S0QF	zinc finger and BTB domain containing 42 [Source:HGNC Symbol;Acc:HGNC:32550]	100128927	B2RXF5
ENSG00000110002	436.5	222	651	2.93243	1.5521	0.0382753	1	11	124115404	124147721	+	6361	VWA5A	GO:0005515;GO:0005654;GO:0005515;GO:0005654;GO:0005515;GO:0005654;GO:0005654;GO:0005515;GO:0005654;	K24510	-	S;E	0IG85;1685Y;0DM22;09X6G;0V9GH;1CRNS;0UQ4X;0RWXQ;12S26;1ASRZ	von Willebrand factor A domain containing 5A [Source:HGNC Symbol;Acc:HGNC:6658]	4013	O00534;A0A024R3H3
ENSG00000006606	104.5	37	172	4.64865	2.21681	0.0384621	1	7	75769533	75789896	-	703	CCL26	GO:0001938;GO:0002548;GO:0002548;GO:0005125;GO:0005515;GO:0005576;GO:0005576;GO:0005576;GO:0005615;GO:0005615;GO:0005615;GO:0006935;GO:0006935;GO:0006954;GO:0006954;GO:0006955;GO:0006955;GO:0007165;GO:0007186;GO:0007267;GO:0008009;GO:0008009;GO:0008009;GO:0008009;GO:0008009;GO:0010818;GO:0030335;GO:0030593;GO:0030838;GO:0031728;GO:0043547;GO:0043547;GO:0048018;GO:0048020;GO:0048245;GO:0048247;GO:…	K21096	-	T	0S226;1D57J;16IN3;0VKVF;0DVXC;0UWJE;0JIGC;1B6TH;14A99;0A9XT	C-C motif chemokine ligand 26 [Source:HGNC Symbol;Acc:HGNC:10625]	10344	Q9Y258
ENSG00000163293	48.5	10	87	8.7	3.12102	0.038495	1	4	47914142	48040173	+	5983	NIPAL1	GO:0006811;GO:0015095;GO:0015095;GO:0015693;GO:0015693;GO:0015693;GO:0015693;GO:0016020;GO:0016020;GO:0016021;GO:0016021;GO:0016021;GO:1903830;GO:0015095;GO:0015693;GO:0016020;GO:0016021;GO:0016021;GO:1903830;GO:0015095;GO:0015095;GO:0015693;GO:0015693;GO:0016020;GO:0016021;GO:0016021;GO:0016021;GO:1903830;	K22733	-	S;P;G	0DEUR;0RTG2;0UHK0;1CV5X;KOG2922;1ARM1;0V4GY;164JW;12QHV;09TI0	NIPA like domain containing 1 [Source:HGNC Symbol;Acc:HGNC:27194]	152519	Q6NVV3
ENSG00000008323	38.5	6	71	11.8333	3.56478	0.0385398	1	12	6310436	6328506	+	4260	PLEKHG6	GO:0000922;GO:0005085;GO:0005085;GO:0005096;GO:0005096;GO:0005096;GO:0005515;GO:0005515;GO:0005737;GO:0005813;GO:0005819;GO:0005856;GO:0005902;GO:0030054;GO:0032154;GO:0042995;GO:0043547;GO:0005085;GO:0005085;GO:0005096;GO:0005096;GO:0005813;GO:0030054;GO:0043547;GO:0000922;GO:0005085;GO:0005085;GO:0005096;GO:0005096;GO:0005096;GO:0005515;GO:0005515;GO:0005737;GO:0005813;GO:0005819;GO:0005856;GO:…	K23861	-	T	1CVE8;09TXP;166BX;0V4WQ;1AZ3N;KOG3521;0RRK5;0UT4X;0DF7Z;12NF7	pleckstrin homology and RhoGEF domain containing G6 [Source:HGNC Symbol;Acc:HGNC:25562]	55200	Q3KR16;A0A2X0TW08
ENSG00000220205	1101	604	1598	2.6457	1.40365	0.0386496	1	17	8159149	8163546	-	3241	VAMP2	GO:0000149;GO:0005484;GO:0005515;GO:0005515;GO:0005515;GO:0005516;GO:0005543;GO:0005802;GO:0005829;GO:0005886;GO:0005886;GO:0005886;GO:0005886;GO:0005887;GO:0006887;GO:0006892;GO:0006906;GO:0006906;GO:0007269;GO:0008021;GO:0008076;GO:0009749;GO:0014047;GO:0015031;GO:0016020;GO:0016020;GO:0016021;GO:0016021;GO:0016021;GO:0016079;GO:0016192;GO:0016192;GO:0016192;GO:0017075;GO:0017075;GO:0017156;GO:…	K13504	-	U	0A9CZ;13UDF;0VK9Y;1D4A9;KOG0860;0DUZI;16HTQ;0RZ7X;1B5Y6;0UVG4	vesicle associated membrane protein 2 [Source:HGNC Symbol;Acc:HGNC:12643]	6844	P63027
ENSG00000156875	43.5	8	79	9.875	3.30378	0.0390505	1	1	100038095	100083377	+	2945	MFSD14A	GO:0001675;GO:0007283;GO:0007286;GO:0007289;GO:0016020;GO:0016021;GO:0016021;GO:0016021;GO:0022857;GO:0022857;GO:0030382;GO:0055085;GO:0055085;	-	-	Z;O;G	12PJI;16C5A;0V48C;09T9C;0URJT;0RWZ5;KOG2816;0DGWB;1AZDK;1CWIX	major facilitator superfamily domain containing 14A [Source:HGNC Symbol;Acc:HGNC:23363]	64645	Q96MC6
ENSG00000172020	55	13	97	7.46154	2.89947	0.0398392	1	3	115623510	115721490	+	1901	GAP43	GO:0001786;GO:0005515;GO:0005515;GO:0005516;GO:0005516;GO:0005737;GO:0005737;GO:0005886;GO:0005886;GO:0005886;GO:0005886;GO:0005886;GO:0007205;GO:0007275;GO:0007399;GO:0007399;GO:0009611;GO:0014069;GO:0016020;GO:0016198;GO:0030054;GO:0030154;GO:0030424;GO:0030425;GO:0031103;GO:0031527;GO:0032584;GO:0035727;GO:0040008;GO:0040008;GO:0040008;GO:0042246;GO:0042995;GO:0043204;GO:0045202;GO:0051489;GO:…	K20041	-	Z;W;T	1D0SA;0UR7A;16F3C;0VFTK;0RP3Q;0DSDC;1B4VP;0A3RS;0IVZP;13QD1	growth associated protein 43 [Source:HGNC Symbol;Acc:HGNC:4140]	2596	P17677;Q5U058
ENSG00000174498	22.5	1	44	44	5.45943	0.0398777	1	15	65327127	65378002	-	5514	IGDCC3	GO:0005515;GO:0005887;GO:0016020;GO:0016021;GO:0050885;GO:0005515;GO:0016020;GO:0016021;	K22654	-	T	0RPJ9;09TH4;16D27;KOG4222;KOG4221;0UP6N;0V4G4;12PXF;1B0A7;1CQM9;0DFXS	immunoglobulin superfamily DCC subclass member 3 [Source:HGNC Symbol;Acc:HGNC:9700]	9543	Q8IVU1
ENSG00000186462	203	91	315	3.46154	1.79141	0.0399973	1	X	73212299	73214851	-	2553	NAP1L2	GO:0003682;GO:0003682;GO:0005515;GO:0005634;GO:0005634;GO:0005634;GO:0005634;GO:0005634;GO:0006334;GO:0006334;GO:0006334;GO:0006334;GO:0030154;GO:0035066;GO:0042393;GO:0042393;GO:0045666;GO:0071442;GO:2000035;GO:2000617;	K11280	-	D;B	0DIBX;0V7ZE;1CT2F;0UKT0;0RRP6;09X1A;1B2EI;16FX2;12TN5;KOG1507	nucleosome assembly protein 1 like 2 [Source:HGNC Symbol;Acc:HGNC:7638]	4674	Q9ULW6
ENSG00000099795	360	180	540	3	1.58496	0.0401904	1	19	14566078	14572066	-	535	NDUFB7	GO:0003954;GO:0003954;GO:0005515;GO:0005739;GO:0005739;GO:0005739;GO:0005743;GO:0005743;GO:0005747;GO:0005747;GO:0005758;GO:0006120;GO:0006120;GO:0008137;GO:0008137;GO:0008137;GO:0016020;GO:0032981;GO:0032981;GO:0055114;GO:0070469;	K03963	-	C	1B5Z6;16HWF;KOG3468;0A7F3;0VI9N;0UVD3;0DU80;0S15M;13SZT;1D3K0	NADH:ubiquinone oxidoreductase subunit B7 [Source:HGNC Symbol;Acc:HGNC:7702]	4713	P17568
ENSG00000102554	607.5	323	892	2.76161	1.46551	0.0408264	1	13	73054976	73077541	+	3679	KLF5	GO:0000790;GO:0000790;GO:0000978;GO:0000978;GO:0000981;GO:0000981;GO:0001228;GO:0003676;GO:0003677;GO:0003700;GO:0003700;GO:0005515;GO:0005634;GO:0005654;GO:0005794;GO:0006355;GO:0006355;GO:0006357;GO:0043231;GO:0045944;GO:0046872;GO:0099156;GO:1902895;GO:1990837;GO:0000122;GO:0000790;GO:0000790;GO:0000978;GO:0000978;GO:0000978;GO:0000981;GO:0000981;GO:0000981;GO:0001228;GO:0001525;GO:0003676;GO:…	K09206	-	K	1CT4R;0UKWI;09X36;0RWW8;0DIE6;0V81M;16EQI;12NWU;1AWD0;KOG1721	Kruppel like factor 5 [Source:HGNC Symbol;Acc:HGNC:6349]	688	Q13887;Q5T6X2
ENSG00000184602	518	272	764	2.80882	1.48997	0.0414484	1	16	11668455	11679152	+	3264	SNN	GO:0005737;GO:0005739;GO:0005741;GO:0005741;GO:0005741;GO:0009636;GO:0016020;GO:0016021;GO:0016021;GO:0016021;GO:0016021;GO:0016021;GO:0046872;	-	-	U	1B6DA;0VJ4A;13T7F;1D45Q;0RZDV;0A88N;0IYFC;0DUUU;16ICQ;0UVSP	stannin [Source:HGNC Symbol;Acc:HGNC:11149]	8303	O75324
ENSG00000126803	279	135	423	3.13333	1.6477	0.0420255	1	14	64535905	64546173	+	5777	HSPA2	GO:0000166;GO:0000795;GO:0001673;GO:0001934;GO:0005515;GO:0005524;GO:0005524;GO:0005634;GO:0005634;GO:0005737;GO:0005737;GO:0005819;GO:0005829;GO:0005829;GO:0005856;GO:0005886;GO:0006986;GO:0006986;GO:0007140;GO:0007140;GO:0007141;GO:0007283;GO:0007283;GO:0007286;GO:0007286;GO:0009408;GO:0009409;GO:0009986;GO:0010971;GO:0016020;GO:0016192;GO:0016887;GO:0019899;GO:0030154;GO:0031072;GO:0032781;GO:…	K03283	-	O;K	09YID;0V9G5;KOG0101;12PIY;1CUSF;1B239;16FUG;0DH5C;0S16W;0UFHN	heat shock protein family A (Hsp70) member 2 [Source:HGNC Symbol;Acc:HGNC:5235]	3306	P54652;A0A024R6B5
ENSG00000173272	618.5	331	906	2.73716	1.45268	0.0421415	1	2	131464900	131492743	-	4068	MZT2A	GO:0005737;GO:0005815;GO:0005819;GO:0005856;GO:0005515;GO:0005654;GO:0005737;GO:0005813;GO:0005813;GO:0005813;GO:0005815;GO:0005819;GO:0005819;GO:0005829;GO:0005829;GO:0005856;GO:0008274;GO:0008274;	K16574	-	Z;S	13SYP;0UUX2;16HRJ;1B5SX;0A6VI;0VHPK;0DTU9;1D36B;0IZ6M	mitotic spindle organizing protein 2A [Source:HGNC Symbol;Acc:HGNC:33187]	653784	Q6P582
ENSG00000185015	512.5	270	755	2.7963	1.48352	0.0425808	1	8	85220587	85284073	+	5597	CA13	GO:0004089;GO:0004089;GO:0004089;GO:0004089;GO:0004089;GO:0005515;GO:0005737;GO:0005829;GO:0005829;GO:0005829;GO:0006730;GO:0008270;GO:0008270;GO:0015701;GO:0016829;GO:0016836;GO:0043209;GO:0043231;GO:0046872;	K01672	EC:4.2.1.1	P	1CV4N;13HPY;0RU61;0VC0Y;KOG0382;1686H;0UGEK;0A14P;0DNSM;1B4H3	carbonic anhydrase 13 [Source:HGNC Symbol;Acc:HGNC:14914]	377677	Q8N1Q1
ENSG00000123411	719	390	1048	2.68718	1.42609	0.042588	1	12	56007659	56038435	+	6813	IKZF4	GO:0000790;GO:0000978;GO:0003676;GO:0003677;GO:0003700;GO:0003700;GO:0005515;GO:0005515;GO:0005634;GO:0005654;GO:0006357;GO:0008270;GO:0016604;GO:0019904;GO:0032991;GO:0045892;GO:0046872;GO:0051260;GO:0000790;GO:0000978;GO:0003676;GO:0003677;GO:0003700;GO:0003700;GO:0005515;GO:0005515;GO:0005634;GO:0005654;GO:0006357;GO:0008270;GO:0016604;GO:0019904;GO:0032991;GO:0045892;GO:0046872;GO:0051260;GO:…	K09220	-	K	1AZNA;0UGG1;0V6EU;1668M;0DG0S;KOG1721;0RKAR;09VFN;1CQQC;12SSB	IKAROS family zinc finger 4 [Source:HGNC Symbol;Acc:HGNC:13179]	64375	Q9H2S9
ENSG00000196396	2253.5	1286	3221	2.50467	1.32462	0.0426902	1	20	50510321	50585241	+	4041	PTPN1	GO:0004721;GO:0004725;GO:0004725;GO:0004725;GO:0005783;GO:0005783;GO:0006470;GO:0006470;GO:0016020;GO:0016021;GO:0016311;GO:0016311;GO:0016787;GO:0016791;GO:0016791;GO:0035335;GO:0003723;GO:0004721;GO:0004725;GO:0004725;GO:0004725;GO:0004725;GO:0004725;GO:0004725;GO:0005158;GO:0005515;GO:0005737;GO:0005759;GO:0005769;GO:0005769;GO:0005783;GO:0005783;GO:0005789;GO:0005829;GO:0005829;GO:0005886;GO:…	K05696	EC:3.1.3.48	T	1B0SZ;KOG0789;0V7EY;0UK0S;16DGU;09WGE;0DHRV;1CSG5;12NYK;0RM53	protein tyrosine phosphatase non-receptor type 1 [Source:HGNC Symbol;Acc:HGNC:9642]	5770	P18031;A8K3M3
ENSG00000149489	71	21	121	5.7619	2.52655	0.0429323	1	11	62611722	62615116	+	1977	ROM1	GO:0001750;GO:0005515;GO:0005887;GO:0005887;GO:0007155;GO:0007601;GO:0007601;GO:0007601;GO:0007601;GO:0010468;GO:0016020;GO:0016021;GO:0016021;GO:0016021;GO:0035845;GO:0042622;GO:0042803;GO:0042995;GO:0050896;GO:0050908;GO:0051260;GO:0051291;GO:0060041;GO:0060042;GO:0060219;GO:0061298;GO:1903546;	K17344	-	S;G	0RPIX;0UPGX;0DKI6;KOG3882;09Z2S;0VA09;13N4U;1CVC9;1AS1S;16ECR	retinal outer segment membrane protein 1 [Source:HGNC Symbol;Acc:HGNC:10254]	6094	Q03395
ENSG00000127528	4847	2807	6887	2.45351	1.29485	0.0432573	1	19	16324826	16328685	+	2820	KLF2	GO:0000122;GO:0000790;GO:0000790;GO:0000790;GO:0000902;GO:0000978;GO:0000981;GO:0000981;GO:0000981;GO:0001701;GO:0003676;GO:0003677;GO:0003677;GO:0003700;GO:0005515;GO:0005634;GO:0005634;GO:0005634;GO:0006357;GO:0032715;GO:0034101;GO:0034616;GO:0035264;GO:0036003;GO:0040029;GO:0043249;GO:0045429;GO:0045893;GO:0045893;GO:0045893;GO:0045944;GO:0045944;GO:0046872;GO:0048386;GO:0051247;GO:0060509;GO:…	K17845	-	K	13SHE;0UQ9D;0VDN4;1B1SD;0A4BQ;KOG1721;16GJ4;0DFNB;0S0MD;1CY9U	Kruppel like factor 2 [Source:HGNC Symbol;Acc:HGNC:6347]	10365	Q9Y5W3
ENSG00000140968	225	105	345	3.28571	1.71621	0.0433958	1	16	85899162	85922606	+	4800	IRF8	GO:0000122;GO:0000122;GO:0000122;GO:0000122;GO:0000790;GO:0000976;GO:0000977;GO:0000978;GO:0000981;GO:0000981;GO:0000981;GO:0001227;GO:0002273;GO:0002273;GO:0002376;GO:0003677;GO:0003677;GO:0003700;GO:0003700;GO:0005515;GO:0005515;GO:0005634;GO:0005634;GO:0005634;GO:0005654;GO:0005737;GO:0005829;GO:0006355;GO:0006355;GO:0006909;GO:0006914;GO:0006955;GO:0006955;GO:0009617;GO:0030099;GO:0032479;GO:…	K10155	-	K	0RK13;0IED8;1CQWX;0UH9B;16EEV;09UXV;12P0C;0V5XS;0DG7D;1B0TA	interferon regulatory factor 8 [Source:HGNC Symbol;Acc:HGNC:5358]	3394	Q02556
ENSG00000156345	480	252	708	2.80952	1.49033	0.0434505	1	9	87966441	87974753	-	5727	CDK20	GO:0000166;GO:0001843;GO:0004672;GO:0004672;GO:0004674;GO:0004693;GO:0004693;GO:0005515;GO:0005515;GO:0005524;GO:0005524;GO:0005524;GO:0005634;GO:0005634;GO:0005654;GO:0005737;GO:0005929;GO:0006468;GO:0006468;GO:0006468;GO:0007049;GO:0007275;GO:0016301;GO:0016310;GO:0016740;GO:0021508;GO:0031076;GO:0042995;GO:0048706;GO:0051301;GO:0051726;GO:0060021;GO:0061512;GO:1901620;GO:1901621;GO:1903317;GO:…	K08817	EC:2.7.11.22	D;K;L	1690B;0RSJA;0V4ME;0DHB0;09W1Y;1AW62;1CS13;0UJEC;12PN8;KOG0659	cyclin dependent kinase 20 [Source:HGNC Symbol;Acc:HGNC:21420]	23552	Q8IZL9
ENSG00000257704	470.5	247	694	2.80972	1.49042	0.0440055	1	19	47274885	47275723	+	839	INAFM1	GO:0005246;GO:0016020;GO:0016021;	-	-	S	0VKD0;13WKM;0J36D;16I6Q;1D4AG;0A9G7;1B69V;0DUZS;0UVWA;0RYXX	InaF motif containing 1 [Source:HGNC Symbol;Acc:HGNC:27406]	255783	C9JVW0
ENSG00000163734	146	61	231	3.78689	1.92101	0.0442675	1	4	74036589	74038807	-	2219	CXCL3	GO:0005125;GO:0005576;GO:0005576;GO:0005576;GO:0005576;GO:0005615;GO:0005615;GO:0006935;GO:0006935;GO:0006935;GO:0006952;GO:0006952;GO:0006954;GO:0006954;GO:0006955;GO:0006955;GO:0006955;GO:0007186;GO:0008009;GO:0008009;GO:0008009;GO:0008009;GO:0030593;GO:0030593;GO:0030595;GO:0045236;GO:0061844;GO:0070098;GO:0071222;	K05505	-	S;W	0DVJX;1D4WZ;0J3WE;16INK;1B6Q4;0VKBQ;0S20Z;13XHT;0A9A4;0UWC6	C-X-C motif chemokine ligand 3 [Source:HGNC Symbol;Acc:HGNC:4604]	2921	P19876
ENSG00000223547	146	61	231	3.78689	1.92101	0.0442675	1	19	12064731	12081565	+	6588	ZNF844	GO:0000977;GO:0000981;GO:0003676;GO:0003677;GO:0005515;GO:0005634;GO:0005634;GO:0006355;GO:0006355;GO:0006357;GO:0046872;GO:0003676;GO:0003676;GO:0006355;GO:0006355;	-	-	K	16JQS;1D6B0;0VPRP;0UX8I;12Z6I;0ACJQ;KOG1721;1B7Q6;0DX66	zinc finger protein 844 [Source:HGNC Symbol;Acc:HGNC:25932]	284391	Q08AG5;B4DSG8
ENSG00000124762	18026	10561	25491	2.41369	1.27124	0.044357	1	6	36676460	36687337	+	2996	CDKN1A	GO:0000079;GO:0000082;GO:0000082;GO:0000086;GO:0000307;GO:0004860;GO:0004860;GO:0004861;GO:0004861;GO:0004861;GO:0004861;GO:0005515;GO:0005515;GO:0005634;GO:0005634;GO:0005634;GO:0005634;GO:0005654;GO:0005654;GO:0005654;GO:0005730;GO:0005737;GO:0005829;GO:0006357;GO:0006367;GO:0006974;GO:0006977;GO:0006977;GO:0007049;GO:0007050;GO:0007050;GO:0007050;GO:0007050;GO:0007095;GO:0007265;GO:0007346;GO:…	K06625	-	T	13Q29;1D30F;0RN68;16FAC;0UV0F;1B5ST;0DTNN;0A6NZ;0VHH2;KOG4743	cyclin dependent kinase inhibitor 1A [Source:HGNC Symbol;Acc:HGNC:1784]	1026	P38936;A0A024RCX5
ENSG00000188112	25.5	2	49	24.5	4.61471	0.0445519	1	6	42101119	42142620	-	6852	C6orf132	-	-	-	S	0A4HA;16HBT;1D196;0DS04;13SGG;0S076;1B5E0;0IYFB;0UJTD;0VF2J	chromosome 6 open reading frame 132 [Source:HGNC Symbol;Acc:HGNC:21288]	647024	Q5T0Z8
ENSG00000077454	232.5	110	355	3.22727	1.69032	0.0449002	1	7	100574011	100586129	-	7117	LRCH4	GO:0005515;GO:0005515;GO:0005515;GO:0007399;GO:0016605;GO:0016605;GO:0005515;GO:0016020;GO:0016021;	-	-	Z	1AUZ7;0DQ4X;09VZD;0UJGI;0RVTK;0V6XT;1CZ64;KOG0532;12TVR;1673B	leucine rich repeats and calponin homology domain containing 4 [Source:HGNC Symbol;Acc:HGNC:6691]	4034	O75427
ENSG00000164929	160	69	251	3.63768	1.86302	0.0449379	1	8	103140713	103230305	+	3994	BAALC	GO:0005654;GO:0005737;GO:0005737;GO:0005737;GO:0005737;GO:0005737;GO:0005829;GO:0014069;GO:0016020;GO:0030054;GO:0043005;GO:0045121;GO:0045202;GO:0005515;GO:0005654;GO:0005737;GO:0005737;GO:0005737;GO:0005737;GO:0005737;GO:0005829;GO:0014069;GO:0016020;GO:0030054;GO:0043005;GO:0045121;GO:0045202;GO:0005654;GO:0005737;GO:0005737;GO:0005737;GO:0005737;GO:0005737;GO:0005829;GO:0014069;GO:0016020;GO:…	-	-	Z;S	0J2Z9;0RYVU;16J5I;0UV7F;0DU3Q;13W9S;1B5PD;1D3BC;0VI0D;0A78D	BAALC binder of MAP3K1 and KLF4 [Source:HGNC Symbol;Acc:HGNC:14333]	79870	Q8WXS3
ENSG00000142627	371	190	552	2.90526	1.53867	0.045032	1	1	16124337	16156069	-	4141	EPHA2	GO:0000166;GO:0001501;GO:0001525;GO:0001568;GO:0001570;GO:0001618;GO:0001649;GO:0001649;GO:0001818;GO:0002043;GO:0004672;GO:0004672;GO:0004713;GO:0004713;GO:0004713;GO:0004714;GO:0004714;GO:0005003;GO:0005003;GO:0005005;GO:0005515;GO:0005515;GO:0005515;GO:0005515;GO:0005524;GO:0005524;GO:0005524;GO:0005886;GO:0005886;GO:0005886;GO:0005887;GO:0005887;GO:0005887;GO:0005887;GO:0005925;GO:0006468;GO:…	K05103	EC:2.7.10.1	T	0A4HX;1CRV8;168AB;1AVEP;0US7B;KOG0196;0RTEK;0V42J;12PWI;0DH50	EPH receptor A2 [Source:HGNC Symbol;Acc:HGNC:3386]	1969	P29317;A0A024QZA8
ENSG00000233276	1062	595	1529	2.56975	1.36163	0.0451607	1	3	49357176	49358358	-	1183	GPX1	GO:0000302;GO:0001659;GO:0001885;GO:0002862;GO:0004601;GO:0004601;GO:0004602;GO:0004602;GO:0004602;GO:0004602;GO:0004602;GO:0004602;GO:0005737;GO:0005737;GO:0005739;GO:0005739;GO:0005739;GO:0005759;GO:0005829;GO:0005829;GO:0006195;GO:0006629;GO:0006641;GO:0006749;GO:0006749;GO:0006979;GO:0006979;GO:0006979;GO:0007605;GO:0008283;GO:0009410;GO:0009609;GO:0009611;GO:0009636;GO:0009650;GO:0010269;GO:…	K00432	EC:1.11.1.9	O	1CV9V;0UIRT;KOG1651;0DPBV;0VE3N;166HI;0A38X;138EJ;1AU92;0RYS7	glutathione peroxidase 1 [Source:HGNC Symbol;Acc:HGNC:4553]	2876	P07203;Q7L4Q3
ENSG00000143816	256.5	124	389	3.1371	1.64943	0.0453836	1	1	227918656	227947932	-	4005	WNT9A	GO:0005102;GO:0005102;GO:0005109;GO:0005125;GO:0005515;GO:0005576;GO:0005576;GO:0005576;GO:0005576;GO:0005615;GO:0007093;GO:0007267;GO:0007275;GO:0007275;GO:0007275;GO:0008285;GO:0016055;GO:0016055;GO:0016055;GO:0016055;GO:0030182;GO:0030182;GO:0032331;GO:0032331;GO:0035115;GO:0043154;GO:0045165;GO:0045597;GO:0045880;GO:0048018;GO:0048704;GO:0048856;GO:0060070;GO:0060070;GO:0060070;GO:0060548;GO:…	K01064	-	T	KOG3913;169QA;0DJ1F;09XPQ;0V8ME;0RSW1;0UMQ7;1AX6J;1CTSZ;13I1U	Wnt family member 9A [Source:HGNC Symbol;Acc:HGNC:12778]	7483	O14904;D9ZGG3
ENSG00000149541	437.5	229	646	2.82096	1.49619	0.0453866	1	11	62615296	62622154	-	2407	B3GAT3	GO:0000139;GO:0000139;GO:0000139;GO:0005515;GO:0005794;GO:0005794;GO:0005801;GO:0005975;GO:0006024;GO:0006486;GO:0015012;GO:0015012;GO:0015018;GO:0015018;GO:0015018;GO:0015018;GO:0015020;GO:0015020;GO:0016020;GO:0016020;GO:0016020;GO:0016021;GO:0016740;GO:0030203;GO:0043085;GO:0043666;GO:0046872;GO:0050650;GO:0050650;GO:0050650;GO:0050651;GO:0050651;GO:0070062;GO:0072542;GO:0090316;GO:0000139;GO:…	K10158	EC:2.4.1.135	O;G	16CJ9;KOG1476;0UQW9;0V66W;09V7B;12PUR;0DGG3;0RNBT;1CQ7G;1AZ6K	beta-1,3-glucuronyltransferase 3 [Source:HGNC Symbol;Acc:HGNC:923]	26229	O94766
ENSG00000182405	64	18	110	6.11111	2.61143	0.0454891	1	15	34102083	34108686	+	6604	PGBD4	-	-	-	S;T;P;E	0IEX6;13JEG;1D2T6;0DTE1;0UTYI;0RVAN;0VH5S;0A5IR;1B7IE;16JG2	piggyBac transposable element derived 4 [Source:HGNC Symbol;Acc:HGNC:19401]	161779	Q96DM1
ENSG00000198585	889.5	495	1284	2.59394	1.37514	0.0459977	1	3	131381671	131388830	+	7029	NUDT16	GO:0000166;GO:0000287;GO:0003723;GO:0003729;GO:0005525;GO:0005634;GO:0005634;GO:0005654;GO:0005654;GO:0005654;GO:0005730;GO:0005730;GO:0005737;GO:0006382;GO:0006402;GO:0006402;GO:0006508;GO:0008235;GO:0008284;GO:0009117;GO:0016077;GO:0016077;GO:0016311;GO:0016787;GO:0016787;GO:0016787;GO:0030145;GO:0030515;GO:0030515;GO:0031404;GO:0034656;GO:0035863;GO:0035870;GO:0042802;GO:0042803;GO:0046709;GO:…	K16855	-	L	0IYGP;0UH2D;1B39S;1CQCH;09UD7;13UBP;0V5CJ;0RYXF;0DFP1;169DB	nudix hydrolase 16 [Source:HGNC Symbol;Acc:HGNC:26442]	131870	Q96DE0
ENSG00000213588	168	74	262	3.54054	1.82397	0.0464016	1	6	33453970	33457544	+	3010	ZBTB9	GO:0005515;GO:0005515;GO:0000977;GO:0003676;GO:0003677;GO:0005515;GO:0005515;GO:0005634;GO:0005634;GO:0006357;GO:0042802;GO:0046872;	K10496	-	K	13KC7;16H26;09ZAB;0DKSM;KOG1721;1B4MG;0UHAB;0VA7N;0S0MJ;1CVME	zinc finger and BTB domain containing 9 [Source:HGNC Symbol;Acc:HGNC:28323]	221504	Q96C00;A0A1U9X8U5
ENSG00000143322	1346	766	1926	2.51436	1.33019	0.0468134	1	1	179099330	179229684	-	16689	ABL2	GO:0000166;GO:0000287;GO:0001784;GO:0003785;GO:0004672;GO:0004672;GO:0004672;GO:0004713;GO:0004713;GO:0004713;GO:0004713;GO:0004715;GO:0004715;GO:0004715;GO:0005515;GO:0005515;GO:0005515;GO:0005524;GO:0005524;GO:0005524;GO:0005737;GO:0005829;GO:0005856;GO:0006464;GO:0006468;GO:0006468;GO:0007155;GO:0007165;GO:0007204;GO:0010506;GO:0010863;GO:0010976;GO:0015629;GO:0016301;GO:0016310;GO:0016740;GO:…	K08887	EC:2.7.10.2	T	1AYTJ;0RKR0;16BKV;09V4M;0DF98;12R0Y;KOG0197;0UTHN;1CPYU;0V649	ABL proto-oncogene 2, non-receptor tyrosine kinase [Source:HGNC Symbol;Acc:HGNC:77]	27	P42684
ENSG00000036672	160.5	70	251	3.58571	1.84226	0.0470349	1	11	119355215	119381711	-	4523	USP2	GO:0000122;GO:0004197;GO:0004843;GO:0004843;GO:0004843;GO:0005515;GO:0005515;GO:0005634;GO:0005654;GO:0005737;GO:0005737;GO:0006508;GO:0006511;GO:0006511;GO:0007049;GO:0007517;GO:0008233;GO:0008234;GO:0016020;GO:0016579;GO:0016579;GO:0016579;GO:0016579;GO:0016579;GO:0016787;GO:0030332;GO:0031625;GO:0032922;GO:0036459;GO:0043153;GO:0045475;GO:0045931;GO:0046872;GO:0048471;GO:0048511;GO:0048512;GO:…	K11833	EC:3.4.19.12	O	12NIM;KOG1868;09UJV;0RVGC;0UQHH;0DEI1;1AZM4;16APZ;1CYXR;0V5J1	ubiquitin specific peptidase 2 [Source:HGNC Symbol;Acc:HGNC:12618]	9099	O75604
ENSG00000005238	223.5	106	341	3.21698	1.68571	0.0473785	1	9	35104112	35116341	-	6375	FAM214B	GO:0005515;GO:0005634;GO:0005515;GO:0005634;GO:0005515;GO:0005634;GO:0005515;GO:0005634;GO:0005515;GO:0005634;GO:0005515;GO:0005634;GO:0005515;GO:0005634;	-	-	S;U	1AZ75;KOG2306;0DNY6;12Q8Z;0RQDZ;0V8FK;1CSK8;0UPQT;0A1AH;16C4Z	family with sequence similarity 214 member B [Source:HGNC Symbol;Acc:HGNC:25666]	80256	Q7L5A3
ENSG00000101098	137	57	217	3.80702	1.92866	0.0474592	1	20	44751808	44810546	-	5414	RIMS4	GO:0005515;GO:0006836;GO:0006887;GO:0006887;GO:0006887;GO:0016020;GO:0016020;GO:0017137;GO:0017137;GO:0030054;GO:0042391;GO:0044325;GO:0045202;GO:0048786;GO:0097060;GO:2000300;GO:0005515;GO:0006836;GO:0006887;GO:0006887;GO:0006887;GO:0016020;GO:0016020;GO:0017137;GO:0017137;GO:0030054;GO:0042391;GO:0042391;GO:0044325;GO:0044325;GO:0045202;GO:0048786;GO:0097060;GO:0097060;GO:2000300;	K15299	-	U	0S2X9;0E92W;0V3KB;0ISKP;0B5RY;13F6E;16P0Z;1DFZ0;1BBBB;0WIEB	regulating synaptic membrane exocytosis 4 [Source:HGNC Symbol;Acc:HGNC:16183]	140730	Q9H426
ENSG00000111432	153	66	240	3.63636	1.8625	0.0476804	1	12	130162459	130165740	+	3282	FZD10	GO:0004888;GO:0004888;GO:0004930;GO:0005515;GO:0005515;GO:0005515;GO:0005515;GO:0005654;GO:0005737;GO:0005886;GO:0005886;GO:0005887;GO:0007165;GO:0007166;GO:0007166;GO:0007186;GO:0007275;GO:0009986;GO:0016020;GO:0016020;GO:0016020;GO:0016021;GO:0016021;GO:0016021;GO:0016021;GO:0016055;GO:0016055;GO:0016055;GO:0016055;GO:0017147;GO:0017147;GO:0030182;GO:0032956;GO:0034260;GO:0038031;GO:0042813;GO:…	K02842	-	T	16AZJ;0V4SV;0UKDJ;1CQNS;0S158;0DFWZ;12NRT;1AZIV;KOG3577;09TTI	frizzled class receptor 10 [Source:HGNC Symbol;Acc:HGNC:4039]	11211	Q9ULW2;Q6NSL8
ENSG00000172346	1439.5	825	2054	2.4897	1.31597	0.0483013	1	22	41561010	41577741	+	3003	CSDC2	GO:0003676;GO:0003676;GO:0003723;GO:0003723;GO:0003730;GO:0005515;GO:0005634;GO:0005634;GO:0005737;GO:0005737;GO:0006397;GO:0008134;GO:0043488;GO:0003676;GO:0003676;	-	-	A;J;K	0VCNK;1AZRX;0A1SW;0S1GY;13NKQ;16H6A;1CTCP;0US3Q;0DMQK;KOG3070	cold shock domain containing C2 [Source:HGNC Symbol;Acc:HGNC:30359]	27254	Q9Y534
ENSG00000179918	486	260	712	2.73846	1.45337	0.0483229	1	16	30443631	30445874	-	2244	SEPHS2	GO:0000166;GO:0001887;GO:0004756;GO:0004756;GO:0004756;GO:0004756;GO:0005524;GO:0005524;GO:0005524;GO:0005575;GO:0005737;GO:0005829;GO:0016259;GO:0016260;GO:0016260;GO:0016260;GO:0016301;GO:0016310;GO:0016740;GO:0046872;	K01008	EC:2.7.9.3	-	-	selenophosphate synthetase 2 [Source:HGNC Symbol;Acc:HGNC:19686]	22928	Q99611
ENSG00000133874	3046.5	1780	4313	2.42303	1.27681	0.0483704	1	8	33547754	33567128	-	1872	RNF122	GO:0005515;GO:0005515;GO:0005737;GO:0005783;GO:0005794;GO:0010917;GO:0012505;GO:0016020;GO:0016021;GO:0043065;GO:0043161;GO:0046872;GO:0051865;GO:0061630;GO:0061630;	K15699	-	O	KOG0800;0DKQ0;09Z7W;0VA53;13QNT;1AZCN;0UPQE;0S03I;16C41;1CVIH	ring finger protein 122 [Source:HGNC Symbol;Acc:HGNC:21147]	79845	Q9H9V4
ENSG00000175573	626	343	909	2.65015	1.40607	0.0486168	1	11	65916810	65919062	-	1704	C11orf68	GO:0003723;GO:0005515;GO:0003723;GO:0005515;GO:0003723;GO:0005515;	-	-	S	0A075;0RTRZ;0VB33;0IFB5;0UHK1;1AUPC;12RXS;168CB;1CWNV;0DMTG	chromosome 11 open reading frame 68 [Source:HGNC Symbol;Acc:HGNC:28801]	83638	Q9H3H3
ENSG00000178531	61	17	105	6.17647	2.62678	0.0486647	1	19	7924491	7926135	-	1237	CTXN1	GO:0016020;GO:0016021;	-	-	U	0A8H8;0RZPV;1B6R1;0DV1X;16K8M;13WYU;0VJDQ;0UW1P;0J3U7;1D4CI	cortexin 1 [Source:HGNC Symbol;Acc:HGNC:31108]	404217	P60606
ENSG00000081041	451	240	662	2.75833	1.4638	0.0490749	1	4	74097040	74099196	-	1398	CXCL2	GO:0002237;GO:0005125;GO:0005515;GO:0005576;GO:0005576;GO:0005576;GO:0005576;GO:0005615;GO:0005615;GO:0005615;GO:0006935;GO:0006935;GO:0006935;GO:0006935;GO:0006952;GO:0006952;GO:0006954;GO:0006954;GO:0006954;GO:0006955;GO:0006955;GO:0006955;GO:0007165;GO:0007186;GO:0008009;GO:0008009;GO:0008009;GO:0008009;GO:0019221;GO:0030593;GO:0030595;GO:0045236;GO:0060326;GO:0061844;GO:0070098;GO:0071222;	K05505	-	S;W	0DVJX;1D4WZ;0RZM3;0J3WE;16INK;1B6Q4;0VKBQ;13XHT;0A9A4;0UWC6	C-X-C motif chemokine ligand 2 [Source:HGNC Symbol;Acc:HGNC:4603]	2920	P19875;A0A024RDD9
ENSG00000228672	69	21	117	5.57143	2.47805	0.049079	1	5	139390592	139395104	-	4513	PROB1	-	-	-	S	0VDFK;166EK;13TKQ;0URZW;0IZ44;0DQ79;0A2JM;1CYGQ;1B16X;0RQN0	proline rich basic protein 1 [Source:HGNC Symbol;Acc:HGNC:41906]	389333	E7EW31
ENSG00000160685	289	145	433	2.98621	1.57831	0.0494081	1	1	155002630	155018522	+	4303	ZBTB7B	GO:0000122;GO:0000978;GO:0000987;GO:0001865;GO:0003676;GO:0003677;GO:0003700;GO:0005515;GO:0005515;GO:0005634;GO:0005634;GO:0005654;GO:0006357;GO:0006366;GO:0007275;GO:0007398;GO:0007595;GO:0010628;GO:0010628;GO:0030154;GO:0031065;GO:0032620;GO:0032868;GO:0042803;GO:0043372;GO:0043377;GO:0046628;GO:0046872;GO:0051141;GO:0090336;GO:0120162;GO:1990837;GO:1990845;GO:2000640;GO:0000122;GO:0000122;GO:…	K10494	-	K	1B4QM;0DIBQ;16CNI;0RMV2;1CT27;13KMY;KOG1721;09X12;0UG1X;0V7Z6	zinc finger and BTB domain containing 7B [Source:HGNC Symbol;Acc:HGNC:18668]	51043	O15156
ENSG00000113430	16.5	0	33	Inf	Inf	0.04945	1	5	1877413	1887236	-	2974	IRX4	GO:0000122;GO:0000790;GO:0000981;GO:0000981;GO:0000981;GO:0001227;GO:0003677;GO:0003677;GO:0003677;GO:0005515;GO:0005634;GO:0005634;GO:0005634;GO:0005634;GO:0006355;GO:0006355;GO:0006357;GO:0007507;GO:0030182;GO:0043565;GO:0043565;GO:0048468;GO:0000122;GO:0000790;GO:0000981;GO:0000981;GO:0000981;GO:0001227;GO:0003677;GO:0003677;GO:0003677;GO:0005515;GO:0005634;GO:0005634;GO:0005634;GO:0005634;GO:…	-	-	K	KOG0773;16A75;0S1G1;1AY54;13HYG;1CSCI;0UPA0;0DHN1;0VEYZ;09YXG	iroquois homeobox 4 [Source:HGNC Symbol;Acc:HGNC:6129]	50805	P78413
ENSG00000188486	647.5	357	938	2.62745	1.39366	0.0497306	1	11	119093854	119095467	-	1614	H2AX	GO:0000077;GO:0000724;GO:0000781;GO:0000785;GO:0000786;GO:0000786;GO:0000786;GO:0000790;GO:0000790;GO:0000794;GO:0001673;GO:0001741;GO:0003677;GO:0003677;GO:0003677;GO:0003677;GO:0003684;GO:0005515;GO:0005515;GO:0005634;GO:0005634;GO:0005634;GO:0005634;GO:0005654;GO:0005654;GO:0005657;GO:0005694;GO:0005694;GO:0005813;GO:0006281;GO:0006281;GO:0006302;GO:0006303;GO:0006310;GO:0006325;GO:0006334;GO:…	K11251	-	B	0RYW8;13R2C;0A7F9;1B10K;0VI9V;0DUNN;1D3BX;16HC9;KOG1756;0UR4V	H2A.X variant histone [Source:HGNC Symbol;Acc:HGNC:4739]	3014	P16104
