# Supplementary material for: Impacts of vitrification on the transcriptome of human ovarian tissue in patients with gynecological cancer
Source: Front Genet. 2023 Mar 17;14:1114650. doi: 10.3389/fgene.2023.1114650 (PMC10063885; doi:10.3389/fgene.2023.1114650)
Supplement: Supplementary file 6 [file Table5.xlsx]

## Sheet: Sheet1
id	baseMean	baseMean_CK	baseMean_T	foldChange(T/CK)(T/CK)	log2FoldChange	pval	padj	Chromosome	Start Site	End Site	Direction	Length	Name	GO	KEGG	EC	eggNOG Class	eggNOG	Description	Entrez_geneID	UniProtAC
ENSG00000135245	625	1075	175	0.162791	-2.61891	0.000432551	0.222711	7	128455849	128458418	+	2070	HILPDA	GO:0001819;GO:0001819;GO:0001819;GO:0005102;GO:0005515;GO:0005576;GO:0005615;GO:0005654;GO:0005811;GO:0005811;GO:0005811;GO:0005829;GO:0008284;GO:0008284;GO:0008284;GO:0009986;GO:0010884;GO:0010884;GO:0010884;GO:0016020;GO:0016021;GO:0030141;GO:0034389;GO:0035425;GO:0035425;GO:0071456;GO:0001819;GO:0001819;GO:0001819;GO:0005102;GO:0005515;GO:0005576;GO:0005615;GO:0005654;GO:0005811;GO:0005811;GO:…	-	-	T	0UWP1;0AASA;0RZVQ;16IPJ;14AMC;0DW6E;0JJ0P;1D5GA;0VMRF;1B6XK	hypoxia inducible lipid droplet associated [Source:HGNC Symbol;Acc:HGNC:28859]	29923	Q9Y5L2
ENSG00000110799	936.5	1587	286	0.180214	-2.47222	0.000516379	0.258053	12	5948877	6124770	-	10387	VWF	GO:0002020;GO:0002020;GO:0002576;GO:0005178;GO:0005201;GO:0005515;GO:0005515;GO:0005515;GO:0005518;GO:0005576;GO:0005576;GO:0005576;GO:0005615;GO:0005783;GO:0007155;GO:0007596;GO:0007596;GO:0007596;GO:0007597;GO:0007599;GO:0009611;GO:0019865;GO:0030168;GO:0030168;GO:0030198;GO:0031012;GO:0031091;GO:0031093;GO:0031589;GO:0031589;GO:0033093;GO:0042802;GO:0042802;GO:0047485;GO:0051087;GO:0062023;GO:…	K03900	-	W	13DYG;1BB5T;0S2TY;0E8NB;0IR8A;16NWH;0V3CG;0B51A;0WHM1;1DFJX	von Willebrand factor [Source:HGNC Symbol;Acc:HGNC:12726]	7450	P04275
ENSG00000149573	133.5	246	21	0.0853659	-3.5502	0.000807166	0.342864	11	118253416	118264536	-	4740	MPZL2	GO:0005515;GO:0005856;GO:0007155;GO:0007156;GO:0009653;GO:0016020;GO:0016020;GO:0016020;GO:0016021;GO:0098609;GO:0098609;GO:0005515;GO:0005856;GO:0007155;GO:0007156;GO:0009653;GO:0016020;GO:0016020;GO:0016020;GO:0016021;GO:0098609;GO:0098609;	-	-	W;T	1AYPQ;0RPR2;0V803;0UKKC;0IU94;16D14;1CT33;09X1W;13PZ9;0DICI	myelin protein zero like 2 [Source:HGNC Symbol;Acc:HGNC:3496]	10205	O60487;A0A024R3K1
ENSG00000136689	57.5	112	3	0.0267857	-5.22239	0.00128915	0.447019	2	113107214	113134016	+	3241	IL1RN	GO:0002437;GO:0005125;GO:0005125;GO:0005125;GO:0005149;GO:0005149;GO:0005149;GO:0005150;GO:0005151;GO:0005152;GO:0005152;GO:0005152;GO:0005152;GO:0005152;GO:0005515;GO:0005576;GO:0005615;GO:0005615;GO:0005615;GO:0005615;GO:0005737;GO:0005886;GO:0006954;GO:0006954;GO:0006954;GO:0006955;GO:0006955;GO:0006955;GO:0007165;GO:0019221;GO:0034115;GO:0045352;GO:0045353;GO:0051384;GO:0070062;GO:0070498;GO:…	K05481	-	T	13TYV;0RWM0;0A4QH;0VFJK;16HDZ;0DS6S;1D1FU;0URDG;0IZQ4;1B5Q8	interleukin 1 receptor antagonist [Source:HGNC Symbol;Acc:HGNC:6000]	3557	P18510
ENSG00000102755	786	1304	268	0.205521	-2.28264	0.00146142	0.496621	13	28300346	28495145	-	12565	FLT1	GO:0000166;GO:0001525;GO:0002244;GO:0002548;GO:0004672;GO:0004672;GO:0004713;GO:0004713;GO:0004713;GO:0004714;GO:0004714;GO:0004714;GO:0004714;GO:0004714;GO:0005021;GO:0005021;GO:0005021;GO:0005021;GO:0005021;GO:0005515;GO:0005524;GO:0005524;GO:0005524;GO:0005576;GO:0005615;GO:0005737;GO:0005768;GO:0005886;GO:0005886;GO:0005886;GO:0005887;GO:0005887;GO:0005887;GO:0005887;GO:0005887;GO:0005925;GO:…	K05096	EC:2.7.10.1	T	0V51R;1B1CE;09U2S;KOG0200;0RQSS;0UJQK;1CS8G;0DFCG;164NP;12TBY	fms related receptor tyrosine kinase 1 [Source:HGNC Symbol;Acc:HGNC:3763]	2321	P17948;L7RSL3
ENSG00000060982	651.5	1079	224	0.2076	-2.26812	0.00189788	0.549993	12	24810024	24949101	-	11415	BCAT1	GO:0000082;GO:0003824;GO:0003824;GO:0004084;GO:0004084;GO:0004084;GO:0004084;GO:0004084;GO:0005737;GO:0005739;GO:0005829;GO:0008483;GO:0008652;GO:0009081;GO:0009081;GO:0009082;GO:0009082;GO:0009083;GO:0009098;GO:0009099;GO:0016740;GO:0052654;GO:0052655;GO:0052656;GO:0000082;GO:0003824;GO:0003824;GO:0004084;GO:0004084;GO:0004084;GO:0004084;GO:0004084;GO:0005515;GO:0005737;GO:0005739;GO:0005829;GO:…	K00826	EC:2.6.1.42	E	09U0U;0DFAJ;0V4ZK;1CQ0B;12NGR;1ASHQ;KOG0975;0UGIW;16E07;0RM5N	branched chain amino acid transaminase 1 [Source:HGNC Symbol;Acc:HGNC:976]	586	P54687;A0A024RAV0
ENSG00000128791	2215	3562	868	0.243683	-2.03692	0.00229427	0.618762	18	9334767	9402420	+	4435	TWSG1	GO:0001818;GO:0005515;GO:0005576;GO:0005615;GO:0007179;GO:0007275;GO:0010862;GO:0030510;GO:0050431;GO:2000515;GO:2000562;GO:0001503;GO:0001707;GO:0001818;GO:0005515;GO:0005576;GO:0005615;GO:0005615;GO:0007179;GO:0007275;GO:0007435;GO:0009888;GO:0010862;GO:0030097;GO:0030154;GO:0030509;GO:0030510;GO:0030513;GO:0030514;GO:0030900;GO:0043010;GO:0045668;GO:0050431;GO:2000515;GO:2000562;GO:0005576;	-	-	T	1CZ46;0VDBP;1B1TF;0UT2A;0RUSZ;0DQ36;0A2FY;0IF1M;16EGZ;12Z4Q	twisted gastrulation BMP signaling modulator 1 [Source:HGNC Symbol;Acc:HGNC:12429]	57045	Q9GZX9
ENSG00000162618	305.5	518	93	0.179537	-2.47765	0.00255445	0.647801	1	78889764	79282124	-	5798	ADGRL4	GO:0004888;GO:0004888;GO:0004930;GO:0004930;GO:0004930;GO:0007166;GO:0007166;GO:0007186;GO:0007186;GO:0007186;GO:0016020;GO:0016021;GO:0016021;GO:0016021;GO:0004888;GO:0004888;GO:0004930;GO:0004930;GO:0004930;GO:0004930;GO:0004930;GO:0005509;GO:0005509;GO:0005886;GO:0005886;GO:0005887;GO:0007165;GO:0007166;GO:0007166;GO:0007186;GO:0007186;GO:0007186;GO:0007186;GO:0007189;GO:0016020;GO:0016021;GO:…	K04595	-	T	1664G;1CR2Q;0UKGN;1AX4D;0DGD9;0V63R;0RWPN;133P6;KOG4193;09V44	adhesion G protein-coupled receptor L4 [Source:HGNC Symbol;Acc:HGNC:20822]	64123	Q9HBW9
ENSG00000163520	137	244	30	0.122951	-3.02385	0.00307438	0.694962	3	13549125	13638422	+	4818	FBLN2	GO:0005201;GO:0005201;GO:0005509;GO:0005509;GO:0005509;GO:0005515;GO:0005515;GO:0005576;GO:0005576;GO:0005576;GO:0005576;GO:0005576;GO:0010811;GO:0010811;GO:0030023;GO:0030198;GO:0030198;GO:0031012;GO:0050840;GO:0050840;GO:0062023;GO:0062023;GO:0062023;GO:0062023;GO:1903561;GO:0005201;GO:0005201;GO:0005509;GO:0005509;GO:0005509;GO:0005515;GO:0005515;GO:0005576;GO:0005576;GO:0005576;GO:0005576;GO:…	K17307	-	W;T	1BB58;0S2TJ;13DX5;0B4ZX;0WHJJ;16NW1;0E8MC;0IR7F;0V3BX;1DFJ4	fibulin 2 [Source:HGNC Symbol;Acc:HGNC:3601]	2199	P98095;Q9Y3V7;Q86V58
ENSG00000090104	87	161	13	0.0807453	-3.63048	0.00311226	0.694962	1	192575763	192580024	+	4074	RGS1	GO:0001965;GO:0003924;GO:0005096;GO:0005096;GO:0005096;GO:0005096;GO:0005516;GO:0005737;GO:0005829;GO:0005886;GO:0005886;GO:0005886;GO:0006955;GO:0007165;GO:0007165;GO:0007186;GO:0007186;GO:0007193;GO:0008277;GO:0008277;GO:0009617;GO:0009968;GO:0016020;GO:0031234;GO:0043547;GO:0061737;GO:0001965;GO:0003924;GO:0005096;GO:0005096;GO:0005096;GO:0005096;GO:0005516;GO:0005737;GO:0005829;GO:0005886;GO:…	K16449	-	T	0RMGV;0UM7T;169HD;09ZMP;1CW0J;0DM5F;0VAIC;1AVWH;KOG3589;12TYG	regulator of G protein signaling 1 [Source:HGNC Symbol;Acc:HGNC:9991]	5996	Q08116
ENSG00000049323	1337.5	2145	530	0.247086	-2.01691	0.00315753	0.694962	2	32946953	33399509	+	7348	LTBP1	GO:0001527;GO:0003281;GO:0005024;GO:0005201;GO:0005509;GO:0005509;GO:0005515;GO:0005515;GO:0005515;GO:0005515;GO:0005576;GO:0005576;GO:0005576;GO:0005788;GO:0007178;GO:0019838;GO:0031012;GO:0031012;GO:0032991;GO:0035583;GO:0035583;GO:0035904;GO:0043687;GO:0044267;GO:0050431;GO:0050436;GO:0050436;GO:0060976;GO:0062023;GO:0062023;GO:1901388;GO:0005509;GO:0005509;GO:0005509;GO:0005509;GO:0001527;GO:…	K19559	-	T	0E8KR;0S2T3;1DFIJ;KOG1217;1BB4R;0B4Z8;13DWH;0WHIV;16NVI;0V3BD	latent transforming growth factor beta binding protein 1 [Source:HGNC Symbol;Acc:HGNC:6714]	4052	Q14766
ENSG00000163017	828.5	1339	318	0.237491	-2.07406	0.00341461	0.707532	2	73892314	73919865	+	3811	ACTG2	GO:0000166;GO:0005524;GO:0005615;GO:0005737;GO:0005737;GO:0005829;GO:0005856;GO:0005869;GO:0006936;GO:0010628;GO:0015629;GO:0030027;GO:0030175;GO:0032982;GO:0044297;GO:0070062;GO:0072562;GO:0090131;GO:0000166;GO:0005524;GO:0005615;GO:0005737;GO:0005737;GO:0005829;GO:0005856;GO:0005869;GO:0006936;GO:0010628;GO:0015629;GO:0030027;GO:0030175;GO:0032982;GO:0044297;GO:0070062;GO:0072562;GO:0090131;GO:…	K12315	-	Z	09TDS;12N6D;1CY04;0V4CV;1AX4F;0S0RV;KOG0676;0USE9;0DP25;168KJ	actin gamma 2, smooth muscle [Source:HGNC Symbol;Acc:HGNC:145]	72	P63267
ENSG00000127083	969.5	1559	380	0.243746	-2.03655	0.0035488	0.726478	9	92414245	92424461	-	2449	OMD	GO:0005515;GO:0005576;GO:0005576;GO:0005615;GO:0005796;GO:0007155;GO:0018146;GO:0030500;GO:0030500;GO:0031012;GO:0042340;GO:0043202;GO:0062023;GO:0062023;GO:0070062;	K08124	-	T	1CSFW;KOG0619;0S029;16G5U;12TX1;0V7EM;0UK07;09WG2;1B40F;0DHRI	osteomodulin [Source:HGNC Symbol;Acc:HGNC:8134]	4958	Q99983
ENSG00000177575	116.5	208	25	0.120192	-3.05658	0.00448762	0.786166	12	7470811	7503893	-	5815	CD163	GO:0005044;GO:0005044;GO:0005044;GO:0005044;GO:0005515;GO:0005515;GO:0005576;GO:0005886;GO:0005886;GO:0005886;GO:0005887;GO:0006898;GO:0006953;GO:0006954;GO:0009897;GO:0009897;GO:0016020;GO:0016020;GO:0016020;GO:0016021;GO:0030666;GO:0005044;GO:0005044;GO:0005044;GO:0005044;GO:0005515;GO:0005515;GO:0005576;GO:0005886;GO:0005886;GO:0005886;GO:0005887;GO:0006898;GO:0006953;GO:0006954;GO:0009897;GO:…	K06545	-	S;T;U	0IHBC;1AXFF;0V8QG;09XSX;0DEP1;12TK3;16B5A;1CSUG;0UJ6I;0RY99	CD163 molecule [Source:HGNC Symbol;Acc:HGNC:1631]	9332	Q86VB7
ENSG00000121966	232	392	72	0.183673	-2.44478	0.00482291	0.8063	2	136114349	136118149	-	2208	CXCR4	GO:0000187;GO:0001618;GO:0001666;GO:0001764;GO:0002064;GO:0002407;GO:0003779;GO:0004930;GO:0004930;GO:0004930;GO:0004930;GO:0004950;GO:0004950;GO:0005515;GO:0005515;GO:0005634;GO:0005737;GO:0005737;GO:0005764;GO:0005768;GO:0005768;GO:0005769;GO:0005770;GO:0005886;GO:0005886;GO:0005886;GO:0005886;GO:0005886;GO:0006915;GO:0006935;GO:0006935;GO:0006935;GO:0006954;GO:0006955;GO:0007165;GO:0007186;GO:…	K04189	-	T	KOG3656;09XJW;0V8HU;12PRP;16GIH;1B2JP;0RQDT;1CTP0;0DIXH;0UIY4	C-X-C motif chemokine receptor 4 [Source:HGNC Symbol;Acc:HGNC:2561]	7852	P61073
ENSG00000106819	567	915	219	0.239344	-2.06284	0.00507163	0.8063	9	92456205	92482506	-	2470	ASPN	GO:0005509;GO:0005509;GO:0005509;GO:0005515;GO:0005518;GO:0005518;GO:0005576;GO:0005615;GO:0030021;GO:0030282;GO:0030512;GO:0030512;GO:0031012;GO:0031012;GO:0031214;GO:0062023;GO:0070171;GO:0070171;GO:0005509;GO:0005509;GO:0005515;GO:0005518;GO:0005518;GO:0005509;GO:0005518;GO:0005509;GO:0005509;GO:0005515;GO:0005518;GO:0005518;	K08120	-	T	0DK46;KOG0619;0RY44;1CUXX;12P1N;0V9ME;16AHF;09YPQ;1AYJD;0UP0Y	asporin [Source:HGNC Symbol;Acc:HGNC:14872]	54829	Q9BXN1;Q6P528
ENSG00000104332	1273	2007	539	0.26856	-1.89668	0.00544758	0.849173	8	41261962	41309473	-	4733	SFRP1	GO:0001649;GO:0001657;GO:0001756;GO:0001843;GO:0001954;GO:0002244;GO:0004197;GO:0005109;GO:0005109;GO:0005515;GO:0005515;GO:0005576;GO:0005576;GO:0005615;GO:0005615;GO:0005615;GO:0005829;GO:0005886;GO:0006508;GO:0007275;GO:0008201;GO:0008201;GO:0008284;GO:0008285;GO:0008285;GO:0008584;GO:0008585;GO:0009267;GO:0009950;GO:0009952;GO:0009986;GO:0010564;GO:0010629;GO:0010629;GO:0010719;GO:0010975;GO:…	K02166	-	T	09Y1P;0VCMX;16708;0RXFD;0DG70;1CYCC;1B0T4;0UQYW;13EFI;KOG3577	secreted frizzled related protein 1 [Source:HGNC Symbol;Acc:HGNC:10776]	6422	Q8N474
ENSG00000152785	190	323	57	0.176471	-2.5025	0.00603219	0.88845	4	81030708	81057627	+	6087	BMP3	GO:0001501;GO:0001503;GO:0001649;GO:0001649;GO:0005102;GO:0005125;GO:0005125;GO:0005576;GO:0005615;GO:0005615;GO:0007267;GO:0007275;GO:0008083;GO:0008083;GO:0008083;GO:0010862;GO:0030154;GO:0051216;GO:0060395;GO:0070062;GO:0070700;	K05496	-	T	12TFW;0RUX3;0UTSX;KOG3900;0A16E;0DNU1;1CXRE;1AVJZ;0VAPW;165F8	bone morphogenetic protein 3 [Source:HGNC Symbol;Acc:HGNC:1070]	651	P12645
ENSG00000099194	1179	1845	513	0.278049	-1.84659	0.00698604	0.957256	10	100347233	100364826	+	5245	SCD	GO:0004768;GO:0004768;GO:0004768;GO:0005506;GO:0005506;GO:0005515;GO:0005730;GO:0005783;GO:0005783;GO:0005789;GO:0005789;GO:0005789;GO:0006629;GO:0006631;GO:0006633;GO:0006636;GO:0006636;GO:0016020;GO:0016021;GO:0016021;GO:0016491;GO:0016717;GO:0016717;GO:0030176;GO:0032896;GO:0045540;GO:0046872;GO:0046949;GO:0055114;GO:0055114;GO:0055114;GO:0070542;GO:0120162;GO:1903966;	K00507	EC:1.14.19.1	I	0V4IC;KOG1600;1CRV7;1AV9J;09VWV;0DH4Z;0UJ6M;0RY5D;16D0Y;12QBP	stearoyl-CoA desaturase [Source:HGNC Symbol;Acc:HGNC:10571]	6319	O00767
ENSG00000124491	257	425	89	0.209412	-2.25559	0.00737992	0.979627	6	6144084	6321013	-	4554	F13A1	GO:0002576;GO:0003810;GO:0003810;GO:0003810;GO:0003810;GO:0003810;GO:0003810;GO:0005515;GO:0005576;GO:0005576;GO:0005576;GO:0005737;GO:0007596;GO:0007596;GO:0007596;GO:0007596;GO:0007599;GO:0016740;GO:0016746;GO:0018149;GO:0018149;GO:0018149;GO:0018149;GO:0018149;GO:0019221;GO:0031093;GO:0046872;GO:0062023;GO:0072378;GO:0072378;GO:0072378;GO:0072378;GO:0072378;GO:0072562;GO:0003810;GO:0003810;GO:…	K03917	EC:2.3.2.13	O;K	0UQKX;16BS6;1B0CB;0V54T;12WTW;0IFMV;09U5T;0RWFN;0DFFC;1CW9R	coagulation factor XIII A chain [Source:HGNC Symbol;Acc:HGNC:3531]	2162	P00488
ENSG00000153234	10334.5	15804	4865	0.307833	-1.69978	0.0080835	1	2	156324437	156342348	-	3963	NR4A2	GO:0000122;GO:0000790;GO:0000977;GO:0000977;GO:0000978;GO:0000978;GO:0000981;GO:0001228;GO:0001228;GO:0001666;GO:0001764;GO:0001764;GO:0001975;GO:0003677;GO:0003677;GO:0003677;GO:0003677;GO:0003677;GO:0003700;GO:0003700;GO:0003707;GO:0004879;GO:0004879;GO:0004879;GO:0004879;GO:0005515;GO:0005634;GO:0005634;GO:0005634;GO:0005634;GO:0005634;GO:0005634;GO:0005634;GO:0005654;GO:0005667;GO:0005737;GO:…	K08558	-	K	1AWM7;0RWBG;12N74;1683S;0UQPP;1CWCA;09TF3;KOG4217;0V4E5;0DES5	nuclear receptor subfamily 4 group A member 2 [Source:HGNC Symbol;Acc:HGNC:7981]	4929	P43354;F1D8N6;Q53EL4
ENSG00000165072	1808	2791	825	0.295593	-1.75832	0.00841197	1	9	70043848	70226972	+	3589	MAMDC2	GO:0005515;GO:0005576;GO:0005783;GO:0016020;GO:0016020;	-	-	O	1AW4B;12REM;0UKND;0IF4R;09WXJ;0DI87;169C0;0V7VU;0RX35;1CSYJ	MAM domain containing 2 [Source:HGNC Symbol;Acc:HGNC:23673]	256691	Q7Z304
ENSG00000165168	166	281	51	0.181495	-2.462	0.00895479	1	X	37780059	37813461	+	4375	CYBB	GO:0002479;GO:0005244;GO:0005515;GO:0005515;GO:0005515;GO:0005635;GO:0005737;GO:0005783;GO:0005789;GO:0005791;GO:0005794;GO:0005886;GO:0005886;GO:0005886;GO:0005886;GO:0005886;GO:0005887;GO:0006801;GO:0006801;GO:0006811;GO:0006952;GO:0006954;GO:0006954;GO:0006954;GO:0007584;GO:0009055;GO:0016020;GO:0016020;GO:0016020;GO:0016021;GO:0016175;GO:0016175;GO:0016491;GO:0016491;GO:0016491;GO:0020037;GO:…	K21421	EC:1.-.-.-	Q;C;P	1CSAS;0V6AP;0RXPI;1AVA4;169RH;KOG0039;12P7E;09VBE;0DHKF;0UJTA	cytochrome b-245 beta chain [Source:HGNC Symbol;Acc:HGNC:2578]	1536	P04839;A0A0S2Z3S6
ENSG00000213088	146.5	250	43	0.172	-2.53952	0.00944354	1	1	159203307	159206500	+	2106	ACKR1	GO:0004888;GO:0004930;GO:0005515;GO:0005768;GO:0005769;GO:0005886;GO:0005886;GO:0006952;GO:0006954;GO:0006954;GO:0006954;GO:0007165;GO:0007186;GO:0016020;GO:0016021;GO:0016021;GO:0016021;GO:0019956;GO:0019956;GO:0019957;GO:0019957;GO:0032642;GO:0038023;GO:0055037;GO:0070098;GO:0070098;GO:0004888;GO:0004930;GO:0005515;GO:0005768;GO:0005769;GO:0005886;GO:0005886;GO:0006952;GO:0006954;GO:0006954;GO:…	K06574	-	T	0UPRD;1B18S;13NKV;0IHK3;1CVJM;0RSND;0DKR5;16JCQ;0VA64;09Z8V	atypical chemokine receptor 1 (Duffy blood group) [Source:HGNC Symbol;Acc:HGNC:4035]	2532	Q16570;Q5Y7A2
ENSG00000122862	697	1092	302	0.276557	-1.85435	0.00945175	1	10	69088103	69104805	+	1217	SRGN	GO:0002576;GO:0005515;GO:0005515;GO:0005576;GO:0005576;GO:0005615;GO:0005794;GO:0005794;GO:0006915;GO:0016485;GO:0030141;GO:0030502;GO:0030502;GO:0031093;GO:0031214;GO:0033363;GO:0033364;GO:0033371;GO:0033373;GO:0033382;GO:0042629;GO:0050710;GO:0140507;	K06849	-	O;W	0VJF3;1D3YT;0J42T;0UVQV;16HXY;0RYPX;0DUMG;1B66S;0A8TU;13X45	serglycin [Source:HGNC Symbol;Acc:HGNC:9361]	5552	P10124
ENSG00000168743	208.5	346	71	0.205202	-2.28488	0.00964903	1	4	105894775	106004027	+	6111	NPNT	GO:0001657;GO:0001658;GO:0005178;GO:0005201;GO:0005509;GO:0005509;GO:0005576;GO:0005576;GO:0007155;GO:0007160;GO:0007275;GO:0010811;GO:0016020;GO:0016020;GO:0030154;GO:0030198;GO:0033631;GO:0045669;GO:0062023;GO:0070062;GO:0070374;GO:0071356;GO:0001657;GO:0001658;GO:0005178;GO:0005201;GO:0005509;GO:0005509;GO:0005576;GO:0005576;GO:0007155;GO:0007160;GO:0007275;GO:0010811;GO:0016020;GO:0016020;GO:…	K06824	-	W;T	0E8KS;1DFIK;0S2T4;1BB4S;13DWI;0B4Z9;0IR6Z;0WHIW;0V3BE;16NVJ	nephronectin [Source:HGNC Symbol;Acc:HGNC:27405]	255743	Q6UXI9
ENSG00000081237	108	189	27	0.142857	-2.80735	0.00989459	1	1	198638457	198757476	+	9168	PTPRC	GO:0004725;GO:0004725;GO:0035335;GO:0050852;GO:0050852;GO:0004725;GO:0004725;GO:0035335;GO:0050852;GO:0050852;GO:0001779;GO:0001915;GO:0001960;GO:0002244;GO:0002378;GO:0004721;GO:0004725;GO:0004725;GO:0004725;GO:0004725;GO:0004725;GO:0005001;GO:0005001;GO:0005102;GO:0005515;GO:0005515;GO:0005515;GO:0005886;GO:0005886;GO:0005886;GO:0005887;GO:0005887;GO:0005925;GO:0006469;GO:0006469;GO:0006470;GO:…	K06478	EC:3.1.3.48	-	-	protein tyrosine phosphatase receptor type C [Source:HGNC Symbol;Acc:HGNC:9666]	5788	P08575
ENSG00000125730	5110	7761	2459	0.316841	-1.65817	0.0102998	1	19	6677704	6730562	-	8296	C3	GO:0001798;GO:0001934;GO:0001970;GO:0002376;GO:0004866;GO:0004866;GO:0005102;GO:0005515;GO:0005515;GO:0005515;GO:0005515;GO:0005515;GO:0005576;GO:0005576;GO:0005576;GO:0005576;GO:0005576;GO:0005615;GO:0005615;GO:0005615;GO:0005615;GO:0005615;GO:0005788;GO:0005886;GO:0006629;GO:0006631;GO:0006954;GO:0006954;GO:0006954;GO:0006955;GO:0006956;GO:0006956;GO:0006956;GO:0006956;GO:0006956;GO:0006956;GO:…	K03990	-	O;T	1CWM0;1AZ7Z;0V9VN;0RR6A;0URWM;16FAG;13MNB;KOG1366;09YXX;0DKCZ	complement C3 [Source:HGNC Symbol;Acc:HGNC:1318]	718	P01024;B4DR57;V9HWA9
ENSG00000261371	486	768	204	0.265625	-1.91254	0.0104073	1	17	64319415	64413776	-	7741	PECAM1	GO:0001525;GO:0001886;GO:0001934;GO:0002576;GO:0004888;GO:0005515;GO:0005515;GO:0005515;GO:0005615;GO:0005737;GO:0005886;GO:0005886;GO:0005886;GO:0005886;GO:0005887;GO:0005911;GO:0006909;GO:0007155;GO:0007155;GO:0007156;GO:0007159;GO:0007165;GO:0007166;GO:0007266;GO:0008037;GO:0009897;GO:0016020;GO:0016020;GO:0016021;GO:0030054;GO:0030198;GO:0030334;GO:0030335;GO:0030485;GO:0030667;GO:0031092;GO:…	K06471	-	W;T	0II37;09YD9;1AY4E;16AX7;0RSRB;0UNMM;1CUK9;12NX0;0V9AV;0DJT4	platelet and endothelial cell adhesion molecule 1 [Source:HGNC Symbol;Acc:HGNC:8823]	5175	P16284
ENSG00000140873	102	179	25	0.139665	-2.83996	0.0105893	1	16	77247813	77435034	-	6598	ADAMTS18	GO:0001654;GO:0004222;GO:0004222;GO:0004222;GO:0005576;GO:0006508;GO:0006508;GO:0006508;GO:0008233;GO:0008233;GO:0008237;GO:0008237;GO:0008237;GO:0016787;GO:0030198;GO:0031012;GO:0046872;GO:0090331;GO:0090331;GO:0007229;	K08632	EC:3.4.24.-	O	0V69U;0DGIW;0UICZ;16A2Q;0RVNV;1CR8R;12PII;09U5N;1AZ61;KOG3538	ADAM metallopeptidase with thrombospondin type 1 motif 18 [Source:HGNC Symbol;Acc:HGNC:17110]	170692	Q8TE60;Q6ZN25;Q2VYF7
ENSG00000010327	325	521	129	0.247601	-2.01391	0.0115399	1	3	52495338	52524495	+	10588	STAB1	GO:0005041;GO:0005044;GO:0005509;GO:0005509;GO:0005515;GO:0005540;GO:0005540;GO:0005886;GO:0005887;GO:0006898;GO:0006898;GO:0006954;GO:0007155;GO:0007155;GO:0007155;GO:0007267;GO:0015035;GO:0016020;GO:0016021;GO:0016525;GO:0030169;GO:0030666;GO:0042742;GO:0055114;GO:0016020;GO:0016021;	K19020	-	T;W	16NY2;0E8TH;13EGN;0WHXM;0IRWH;0S2V3;0B5AU;1BB7N;0V3F4;1DFQE	stabilin 1 [Source:HGNC Symbol;Acc:HGNC:18628]	23166	Q9NY15
ENSG00000145536	611	951	271	0.284963	-1.81115	0.0123031	1	5	5140330	5320304	+	5863	ADAMTS16	GO:0004222;GO:0004222;GO:0006508;GO:0006508;GO:0006508;GO:0008233;GO:0008237;GO:0008237;GO:0008237;GO:0001658;GO:0003073;GO:0004222;GO:0004222;GO:0004222;GO:0005576;GO:0006508;GO:0006508;GO:0006508;GO:0008233;GO:0008233;GO:0008237;GO:0008237;GO:0008237;GO:0016787;GO:0030198;GO:0031012;GO:0046872;GO:0048232;GO:1902017;	K08630	EC:3.4.24.-	O	0RUTD;0V69U;0DGIW;0UICZ;1CR8R;16B5X;1ATX6;12PII;09U5N;KOG3538	ADAM metallopeptidase with thrombospondin type 1 motif 16 [Source:HGNC Symbol;Acc:HGNC:17108]	170690	Q8TE57;Q2XQZ0
ENSG00000260314	217.5	356	79	0.22191	-2.17195	0.0125666	1	10	17809348	17911164	+	5188	MRC1	GO:0001618;GO:0004888;GO:0005515;GO:0005537;GO:0005537;GO:0005768;GO:0005886;GO:0005886;GO:0005887;GO:0006897;GO:0006898;GO:0006898;GO:0009986;GO:0010008;GO:0016020;GO:0016021;GO:0016032;GO:0030246;GO:0038023;GO:0038024;GO:0046718;GO:0071222;GO:0071346;GO:0071353;	K06560	-	W;T;V	0B5G4;16NYY;0V3GV;1BB8T;0E8WM;0IS47;0S2VQ;1DFT9;0WI3E;13EQD	mannose receptor C-type 1 [Source:HGNC Symbol;Acc:HGNC:7228]	4360	P22897
ENSG00000145244	57.5	106	9	0.0849057	-3.558	0.0133708	1	4	47593999	47838106	-	10086	CORIN	GO:0004252;GO:0004252;GO:0005515;GO:0005886;GO:0005886;GO:0006508;GO:0006508;GO:0006508;GO:0008217;GO:0008233;GO:0008236;GO:0015629;GO:0016020;GO:0016020;GO:0016020;GO:0016021;GO:0016486;GO:0016486;GO:0016604;GO:0016787;GO:0003050;GO:0003050;GO:0004175;GO:0004252;GO:0004252;GO:0004252;GO:0004252;GO:0004252;GO:0005515;GO:0005515;GO:0005576;GO:0005886;GO:0005886;GO:0005886;GO:0005887;GO:0006508;GO:…	K09614	EC:3.4.21.-	O;T	0V9SI;09YUM;1CV3C;KOG3627;0RRKQ;0UP6K;16EBW;0DK9F;130RU;1AYUJ;KOG3577	corin, serine peptidase [Source:HGNC Symbol;Acc:HGNC:19012]	10699	Q9Y5Q5;B4E2W9
ENSG00000106460	1010.5	1543	478	0.309786	-1.69066	0.0140575	1	7	12211270	12243367	+	13838	TMEM106B	GO:0016020;GO:0016021;GO:0003674;GO:0005515;GO:0005515;GO:0005764;GO:0005764;GO:0005765;GO:0005765;GO:0005768;GO:0005768;GO:0007040;GO:0007041;GO:0016020;GO:0016021;GO:0031902;GO:0032418;GO:0032418;GO:0048813;GO:0048813;GO:0005764;GO:0005768;GO:0016020;GO:0016021;GO:0003674;GO:0005515;GO:0005515;GO:0005764;GO:0005764;GO:0005764;GO:0005765;GO:0005765;GO:0005768;GO:0005768;GO:0007040;GO:0007040;GO:…	-	-	S	0VAWQ;13FT7;1CWEW;0UHPP;0RNHW;1B23E;1651N;0A001;0DMJK;0IEC7	transmembrane protein 106B [Source:HGNC Symbol;Acc:HGNC:22407]	54664	Q9NUM4;A0A024R9Z1
ENSG00000139921	561	869	253	0.291139	-1.78022	0.0147301	1	14	51240162	51257655	+	4608	TMX1	GO:0005515;GO:0005783;GO:0005789;GO:0015036;GO:0015036;GO:0016020;GO:0016021;GO:0034976;GO:0045454;GO:0055114;	-	-	O;C	KOG0913;1AUF2;09W9U;1CS99;0UJ7D;0DHJ2;167C0;139JR;0RRYN;0V785	thioredoxin related transmembrane protein 1 [Source:HGNC Symbol;Acc:HGNC:15487]	81542	Q9H3N1
ENSG00000164176	896.5	1369	424	0.309715	-1.69099	0.0149461	1	5	83940554	84384880	-	5825	EDIL3	GO:0005178;GO:0005178;GO:0005178;GO:0005201;GO:0005509;GO:0005509;GO:0005576;GO:0007155;GO:0007275;GO:0010811;GO:0046872;GO:0062023;GO:0070062;GO:1903561;GO:0005178;GO:0005178;GO:0005178;GO:0005201;GO:0005509;GO:0005509;GO:0005576;GO:0007155;GO:0007275;GO:0046872;GO:0062023;GO:0070062;GO:1903561;	K24464	-	T	1CUAV;0DH22;0IFBC;0UQHN;0V92H;0RK77;13JKY;1AU5K;09URB;16731	EGF like repeats and discoidin domains 3 [Source:HGNC Symbol;Acc:HGNC:3173]	10085	O43854
ENSG00000240583	290.5	463	118	0.25486	-1.97223	0.0152419	1	7	30911853	30925517	+	3277	AQP1	GO:0003091;GO:0003094;GO:0003097;GO:0003097;GO:0005223;GO:0005267;GO:0005372;GO:0005372;GO:0005515;GO:0005515;GO:0005634;GO:0005737;GO:0005886;GO:0005886;GO:0005886;GO:0005886;GO:0005886;GO:0005887;GO:0005901;GO:0005903;GO:0005903;GO:0005903;GO:0006813;GO:0006813;GO:0006833;GO:0006833;GO:0006833;GO:0006833;GO:0006833;GO:0006884;GO:0006972;GO:0006972;GO:0008519;GO:0008519;GO:0009725;GO:0009925;GO:…	K09864	-	P;G	KOG0223;1CTZF;0UREU;1B3IW;0DJ7J;09XV3;16ERC;0V8SR;0RU3S;13561	aquaporin 1 (Colton blood group) [Source:HGNC Symbol;Acc:HGNC:633]	358	P29972;A0A024RA31
ENSG00000275395	64	116	12	0.103448	-3.27302	0.0155297	1	19	39863323	39934626	-	12961	FCGBP	GO:0005515;GO:0005515;	-	-	-	-	Fc fragment of IgG binding protein [Source:HGNC Symbol;Acc:HGNC:13572]	8857	Q9Y6R7
ENSG00000038945	86	151	21	0.139073	-2.84609	0.0158529	1	8	16107878	16567490	-	7812	MSR1	GO:0001540;GO:0001540;GO:0005044;GO:0005044;GO:0005044;GO:0005044;GO:0005515;GO:0005515;GO:0005581;GO:0005886;GO:0005886;GO:0005886;GO:0005887;GO:0006897;GO:0006898;GO:0006898;GO:0006898;GO:0006898;GO:0006898;GO:0006911;GO:0009897;GO:0010629;GO:0010744;GO:0010886;GO:0010886;GO:0016020;GO:0016020;GO:0016020;GO:0016021;GO:0016021;GO:0030169;GO:0030169;GO:0030301;GO:0030666;GO:0034362;GO:0034381;GO:…	K06558	-	W	0A0WI;1AYTK;0IK8A;13KR0;1CXF3;0VBT1;16502;0RQ9Z;0URV4;0DNHQ	macrophage scavenger receptor 1 [Source:HGNC Symbol;Acc:HGNC:7376]	4481	P21757
ENSG00000164125	5317.5	7902	2733	0.345862	-1.53173	0.017311	1	4	158124474	158173318	-	7880	GASK1B	GO:0000139;GO:0005794;GO:0005794;GO:0016020;GO:0016021;GO:0000139;GO:0005794;GO:0005794;GO:0016020;GO:0016021;GO:0000139;GO:0005794;GO:0005794;GO:0016020;GO:0016021;GO:0005794;GO:0016020;GO:0005794;GO:0016020;GO:0005794;GO:0016020;GO:0000139;GO:0005794;GO:0005794;GO:0016020;GO:0016021;	-	-	U	0UID4;12RVH;0V6A3;09VAS;0RP3I;1CR91;1ATXA;0IT3B;16BPW;0DGJ6	golgi associated kinase 1B [Source:HGNC Symbol;Acc:HGNC:25312]	51313	Q6UWH4;Q9NYZ0
ENSG00000152952	2996.5	4459	1534	0.344023	-1.53942	0.0181257	1	3	146069440	146163653	-	7663	PLOD2	GO:0001666;GO:0005506;GO:0005506;GO:0005783;GO:0005783;GO:0005783;GO:0005789;GO:0006464;GO:0008475;GO:0008475;GO:0008475;GO:0008475;GO:0008475;GO:0008475;GO:0016020;GO:0016491;GO:0016491;GO:0016491;GO:0016705;GO:0016705;GO:0017185;GO:0017185;GO:0030867;GO:0031418;GO:0031418;GO:0031418;GO:0046872;GO:0046947;GO:0051213;GO:0055114;GO:0055114;GO:0055114;GO:0070062;GO:0001666;GO:0005506;GO:0005506;GO:…	K13645	EC:1.14.11.4	O	KOG1971;16H3Z;12TXP;0UNKR;0DERA;1B3YI;1CQ4N;09TQH;0RP1W;0V5D9	procollagen-lysine,2-oxoglutarate 5-dioxygenase 2 [Source:HGNC Symbol;Acc:HGNC:9082]	5352	O00469
ENSG00000137491	167	274	60	0.218978	-2.19114	0.0184403	1	11	75100563	75206549	+	10277	SLCO2B1	GO:0016020;GO:0016020;GO:0055085;GO:0055085;GO:0005515;GO:0005886;GO:0006811;GO:0016020;GO:0016020;GO:0016020;GO:0016021;GO:0055085;GO:0055085;GO:0001889;GO:0005515;GO:0005886;GO:0006811;GO:0015125;GO:0015347;GO:0015721;GO:0016020;GO:0016020;GO:0016020;GO:0016021;GO:0016324;GO:0055085;GO:0055085;GO:0071718;GO:0005515;GO:0005886;GO:0006811;GO:0016020;GO:0016020;GO:0016020;GO:0016021;GO:0055085;GO:…	K14352	-	Q;P	169VE;0V4MT;12NAH;KOG3626;0DIGK;1CT74;1AX1D;09TNP;0RWXK;0UMJ4	solute carrier organic anion transporter family member 2B1 [Source:HGNC Symbol;Acc:HGNC:10962]	11309	O94956;A0A024R5I4
ENSG00000162980	488	751	225	0.299601	-1.73889	0.0190761	1	2	151788984	151828492	-	6721	ARL5A	GO:0000166;GO:0005525;GO:0005525;GO:0005525;GO:0005737;GO:0005802;GO:0006886;GO:0016192;GO:1903292;GO:1903292;GO:0000166;GO:0005525;GO:0005525;GO:0005525;GO:0005525;GO:0005737;GO:0005802;GO:0006886;GO:0016192;GO:1903292;GO:1903292;GO:0000166;GO:0005525;GO:0005525;GO:0000166;GO:0005525;GO:0005525;GO:0005525;GO:0005525;GO:0005737;GO:0005802;GO:0006886;GO:0016192;GO:1903292;GO:1903292;	K07949	-	U	0RVR0;0A1CD;16D5H;KOG0070;0DNZV;1CXXH;0VC7X;12TKU;1B0I6;0UINC	ADP ribosylation factor like GTPase 5A [Source:HGNC Symbol;Acc:HGNC:696]	26225	Q9Y689
ENSG00000157502	4024.5	5958	2091	0.350957	-1.51064	0.0194436	1	X	106168305	106208956	+	4343	PWWP3B	GO:0070062;GO:0070062;GO:0070062;	K23386	-	S	1CVA7;0IKQG;0RQEM;1B31S;09Z0U;0V9YE;16ENQ;0DKG5;0UPDV;13EUE	PWWP domain containing 3B [Source:HGNC Symbol;Acc:HGNC:26583]	139221	Q5H9M0
ENSG00000145431	1378	2062	694	0.336566	-1.57104	0.0194883	1	4	156760454	156971799	-	5998	PDGFC	GO:0000139;GO:0005161;GO:0005161;GO:0005161;GO:0005161;GO:0005161;GO:0005515;GO:0005576;GO:0005576;GO:0005576;GO:0005615;GO:0005615;GO:0005634;GO:0005737;GO:0005788;GO:0005829;GO:0005829;GO:0005886;GO:0005886;GO:0007171;GO:0007275;GO:0007417;GO:0008083;GO:0008083;GO:0008083;GO:0008284;GO:0008284;GO:0008284;GO:0008284;GO:0008284;GO:0009887;GO:0009986;GO:0014068;GO:0016020;GO:0016020;GO:0016020;GO:…	K05450	-	W;T	09ZXS;0VAUF;1ASNR;1CWC1;165JC;0DMGR;0URX1;12SDX;0RV1V;0IETQ	platelet derived growth factor C [Source:HGNC Symbol;Acc:HGNC:8801]	56034	Q9NRA1
ENSG00000134758	801	1211	391	0.322874	-1.63096	0.0198535	1	18	32091874	32131561	+	3776	RNF138	GO:0000724;GO:0000724;GO:0003677;GO:0003697;GO:0003697;GO:0005515;GO:0005515;GO:0005634;GO:0005694;GO:0006281;GO:0006974;GO:0010792;GO:0010792;GO:0016055;GO:0016567;GO:0016740;GO:0019901;GO:0035861;GO:0035861;GO:0046872;GO:0061630;GO:0061630;GO:1990830;GO:0016567;GO:0016567;GO:0046872;GO:0000724;GO:0000724;GO:0003677;GO:0003697;GO:0003697;GO:0005515;GO:0005515;GO:0005634;GO:0005694;GO:0006281;GO:…	K10668	EC:2.3.2.27	O	1CPF4;0RPV7;0UFRX;16FM2;09TE9;0ITGW;13MPT;0V4DF;0DERC;1ARKV	ring finger protein 138 [Source:HGNC Symbol;Acc:HGNC:17765]	51444	Q8WVD3;A0A140VJT9
ENSG00000114480	658	1000	316	0.316	-1.662	0.0199908	1	3	81489703	81761645	-	4651	GBE1	GO:0003824;GO:0003824;GO:0003844;GO:0003844;GO:0003844;GO:0003844;GO:0003844;GO:0003844;GO:0003844;GO:0004553;GO:0004553;GO:0005515;GO:0005737;GO:0005737;GO:0005829;GO:0005975;GO:0005975;GO:0005975;GO:0005977;GO:0005978;GO:0005978;GO:0005978;GO:0005978;GO:0005978;GO:0005978;GO:0006091;GO:0016740;GO:0016757;GO:0030246;GO:0043169;GO:0043169;GO:0043524;GO:0070062;GO:0102752;GO:0003824;GO:0003824;GO:…	K00700	EC:2.4.1.18	G	0V83N;0RMNG;12NEK;0UPBR;16BKQ;0DMHF;KOG0470;09X53;1CTT2;1AXHH	1,4-alpha-glucan branching enzyme 1 [Source:HGNC Symbol;Acc:HGNC:4180]	2632	Q04446;Q59ET0
ENSG00000118523	3617.5	5348	1887	0.352842	-1.50291	0.0203345	1	6	131948176	131951372	-	2338	CCN2	GO:0001502;GO:0001503;GO:0001525;GO:0001894;GO:0001934;GO:0001968;GO:0005178;GO:0005178;GO:0005515;GO:0005515;GO:0005520;GO:0005520;GO:0005520;GO:0005576;GO:0005576;GO:0005576;GO:0005576;GO:0005576;GO:0005615;GO:0005801;GO:0005829;GO:0005886;GO:0005938;GO:0006367;GO:0007155;GO:0007155;GO:0007160;GO:0007165;GO:0007165;GO:0007229;GO:0007568;GO:0008022;GO:0008083;GO:0008201;GO:0008201;GO:0008201;GO:…	K06827	-	W	0DNP6;0VBXZ;0A06A;0IH0W;1B2UG;0UHF5;1CXKC;16FHQ;12TY9;0RNM9	cellular communication network factor 2 [Source:HGNC Symbol;Acc:HGNC:2500]	1490	P29279;Q5M8T4
ENSG00000072274	6105	8997	3213	0.357119	-1.48552	0.0205687	1	3	196027183	196082096	-	7794	TFRC	GO:0004998;GO:0004998;GO:0005886;GO:0005886;GO:0006879;GO:0006879;GO:0006898;GO:0006898;GO:0033572;GO:0033572;GO:0001618;GO:0001934;GO:0003723;GO:0003725;GO:0004998;GO:0004998;GO:0004998;GO:0004998;GO:0004998;GO:0005515;GO:0005515;GO:0005515;GO:0005515;GO:0005576;GO:0005615;GO:0005768;GO:0005768;GO:0005886;GO:0005886;GO:0005886;GO:0005886;GO:0005886;GO:0005887;GO:0005887;GO:0005905;GO:0006826;GO:…	K06503	-	O;T;P	1CXWW;0DNX1;0RYJ9;0A06Y;167XW;0UGWA;KOG2195;12TKD;0VC7D;1ASG6	transferrin receptor [Source:HGNC Symbol;Acc:HGNC:11763]	7037	P02786;Q7Z3E0
ENSG00000159399	2301	3402	1200	0.352734	-1.50335	0.0219483	1	2	74834127	74893359	+	5918	HK2	GO:0000166;GO:0001666;GO:0001678;GO:0001678;GO:0001678;GO:0002931;GO:0003824;GO:0004340;GO:0004340;GO:0004340;GO:0004396;GO:0004396;GO:0004396;GO:0004396;GO:0004396;GO:0004396;GO:0005515;GO:0005515;GO:0005524;GO:0005524;GO:0005524;GO:0005524;GO:0005536;GO:0005536;GO:0005536;GO:0005737;GO:0005739;GO:0005739;GO:0005739;GO:0005741;GO:0005741;GO:0005741;GO:0005829;GO:0005829;GO:0005829;GO:0005829;GO:…	K00844	EC:2.7.1.1	G	09TDH;1CS69;16BDQ;0UPBU;12P4I;1B2BF;KOG1369;0V4CM;0DHG4;0RPQ5	hexokinase 2 [Source:HGNC Symbol;Acc:HGNC:4923]	3099	P52789
ENSG00000168556	1166	1739	593	0.341001	-1.55215	0.0222435	1	4	183505058	183512429	+	2695	ING2	GO:0003677;GO:0003682;GO:0003682;GO:0003682;GO:0005515;GO:0005515;GO:0005634;GO:0005634;GO:0005634;GO:0005634;GO:0005634;GO:0005654;GO:0005654;GO:0005794;GO:0005829;GO:0005886;GO:0006325;GO:0006325;GO:0006325;GO:0006355;GO:0007141;GO:0007141;GO:0007165;GO:0007283;GO:0007283;GO:0007286;GO:0007286;GO:0008285;GO:0008285;GO:0016580;GO:0016602;GO:0030317;GO:0030317;GO:0030511;GO:0031065;GO:0031065;GO:…	K19198	-	B	0UUF4;1CXP4;KOG1973;13IU1;1B0R7;16DFA;0A13R;0RQZH;0V8RD;0DNRS	inhibitor of growth family member 2 [Source:HGNC Symbol;Acc:HGNC:6063]	3622	Q9H160;B2RA15
ENSG00000038427	496	757	235	0.310436	-1.68763	0.0224024	1	5	83471618	83582303	+	14678	VCAN	GO:0001501;GO:0001649;GO:0001750;GO:0005509;GO:0005509;GO:0005515;GO:0005539;GO:0005540;GO:0005540;GO:0005540;GO:0005540;GO:0005576;GO:0005576;GO:0005576;GO:0005615;GO:0005788;GO:0005796;GO:0007155;GO:0007155;GO:0007155;GO:0007275;GO:0007417;GO:0008037;GO:0016020;GO:0030021;GO:0030198;GO:0030206;GO:0030207;GO:0030208;GO:0030246;GO:0031012;GO:0031012;GO:0033165;GO:0042995;GO:0043202;GO:0043687;GO:…	K06793	-	W;T	0V7NH;13H8H;16549;0IFXS;1CT6T;1AS7X;0UJU6;0RXC1;09XRW;0DIG4	versican [Source:HGNC Symbol;Acc:HGNC:2464]	1462	P13611;A0A024RAQ9;Q59FG9
ENSG00000152402	239.5	379	100	0.263852	-1.9222	0.0227339	1	11	106674019	107018476	-	16306	GUCY1A2	GO:0000166;GO:0004383;GO:0004383;GO:0004383;GO:0004383;GO:0005515;GO:0005525;GO:0005737;GO:0006182;GO:0006182;GO:0006182;GO:0007165;GO:0009190;GO:0009190;GO:0016829;GO:0016849;GO:0016849;GO:0020037;GO:0020037;GO:0035556;GO:0035556;GO:0000166;GO:0004383;GO:0004383;GO:0004383;GO:0004383;GO:0004383;GO:0005515;GO:0005525;GO:0005737;GO:0006182;GO:0006182;GO:0006182;GO:0007165;GO:0009190;GO:0009190;GO:…	K12318	EC:4.6.1.2	F	12NXE;166QF;KOG4171;1CPBK;0DEMR;0A1DS;0RKHN;0V5S9;0UFM3;1ARV8	guanylate cyclase 1 soluble subunit alpha 2 [Source:HGNC Symbol;Acc:HGNC:4684]	2977	P33402
ENSG00000213639	4576	6720	2432	0.361905	-1.46632	0.0228052	1	2	28751640	28802940	+	5760	PPP1CB	GO:0004721;GO:0004722;GO:0005654;GO:0005730;GO:0005975;GO:0005977;GO:0006470;GO:0016787;GO:0016787;GO:0016787;GO:0051301;GO:0106306;GO:0106307;GO:0004721;GO:0004722;GO:0005654;GO:0005730;GO:0005975;GO:0005977;GO:0006470;GO:0016787;GO:0016787;GO:0016787;GO:0051301;GO:0106306;GO:0106307;GO:0004721;GO:0004722;GO:0005654;GO:0005730;GO:0005975;GO:0005977;GO:0006470;GO:0016787;GO:0016787;GO:0016787;GO:…	K06269	EC:3.1.3.16	T;B	0WDFZ;0V1MM;14U6K;16NAB;0IN85;1DD9I;1BACB;0E6AF;0S2DI;0B0Y9	protein phosphatase 1 catalytic subunit beta [Source:HGNC Symbol;Acc:HGNC:9282]	5500	P62140;V9HW04
ENSG00000126709	1126.5	1679	574	0.34187	-1.54848	0.0228542	1	1	27666064	27672198	-	842	IFI6	GO:0001836;GO:0002376;GO:0005515;GO:0005739;GO:0005739;GO:0005739;GO:0005743;GO:0005886;GO:0006915;GO:0006955;GO:0016020;GO:0016021;GO:0016021;GO:0016021;GO:0031966;GO:0042058;GO:0043066;GO:0043154;GO:0043154;GO:0045087;GO:0051607;GO:0051902;GO:0051902;GO:0060337;GO:0072593;GO:0097190;GO:0097193;GO:0098586;GO:2001240;GO:2001240;GO:0001836;GO:0002376;GO:0005515;GO:0005739;GO:0005739;GO:0005739;GO:…	-	-	T	13TFE;1B5Z1;0A8WN;0RYVP;0DUB3;0J03X;1D3NP;16HX8;0UVH2;0VJEB	interferon alpha inducible protein 6 [Source:HGNC Symbol;Acc:HGNC:4054]	2537	P09912;A0A348GSI1
ENSG00000133800	392.5	604	181	0.299669	-1.73856	0.0231251	1	11	10556966	10611689	-	3515	LYVE1	GO:0004888;GO:0004888;GO:0005515;GO:0005540;GO:0005540;GO:0005540;GO:0005540;GO:0005886;GO:0005886;GO:0005886;GO:0005887;GO:0006027;GO:0007155;GO:0007155;GO:0007160;GO:0009611;GO:0009653;GO:0016020;GO:0016020;GO:0016021;GO:0030214;GO:0038023;GO:0070062;GO:0071944;GO:0005540;GO:0005540;GO:0016020;GO:0016021;	K19012	-	T;W	0RVKE;0UGYQ;0DSIR;0IHIF;1ASMR;0VFUW;167Z8;1D1UU;13MEN;0A54T	lymphatic vessel endothelial hyaluronan receptor 1 [Source:HGNC Symbol;Acc:HGNC:14687]	10894	Q9Y5Y7;B2R672
ENSG00000137033	345	534	156	0.292135	-1.77529	0.0233016	1	9	6215786	6257983	+	3253	IL33	GO:0000122;GO:0001819;GO:0005125;GO:0005125;GO:0005125;GO:0005125;GO:0005125;GO:0005515;GO:0005515;GO:0005576;GO:0005576;GO:0005615;GO:0005634;GO:0005634;GO:0005654;GO:0005694;GO:0005720;GO:0005737;GO:0005737;GO:0010186;GO:0010628;GO:0016579;GO:0030133;GO:0031410;GO:0032722;GO:0032755;GO:0032760;GO:0038172;GO:0038172;GO:0043032;GO:0043032;GO:0045944;GO:0050729;GO:0050729;GO:0051770;GO:0120042;GO:…	K12967	-	K	1D11V;0J11H;0A49E;16581;0VF44;0RNAJ;1B36E;0DRTN;0UNTF;13UM7	interleukin 33 [Source:HGNC Symbol;Acc:HGNC:16028]	90865	O95760
ENSG00000166250	2066	3044	1088	0.357424	-1.48429	0.0241655	1	11	123069872	123195248	-	5057	CLMP	GO:0005515;GO:0005881;GO:0005881;GO:0005881;GO:0005886;GO:0005923;GO:0009986;GO:0016020;GO:0016020;GO:0016020;GO:0016020;GO:0016021;GO:0030054;GO:0048565;	K06789	-	S	12NXK;1AS8T;0V5SW;0UHPE;1CQSE;09UTC;168H0;0RTDR;0DG2X;0IEC5	CXADR like membrane protein [Source:HGNC Symbol;Acc:HGNC:24039]	79827	Q9H6B4;B4E3S3
ENSG00000007908	927	1383	471	0.340564	-1.554	0.0243488	1	1	169722640	169764705	-	4586	SELE	GO:0002092;GO:0002523;GO:0004888;GO:0005515;GO:0005515;GO:0005615;GO:0005886;GO:0005886;GO:0005886;GO:0005887;GO:0005901;GO:0005905;GO:0006954;GO:0007155;GO:0007155;GO:0007155;GO:0007157;GO:0007159;GO:0007202;GO:0016020;GO:0016020;GO:0016020;GO:0016021;GO:0019722;GO:0030029;GO:0030246;GO:0030863;GO:0032496;GO:0033691;GO:0034612;GO:0043274;GO:0045121;GO:0046872;GO:0048471;GO:0050727;GO:0050900;GO:…	K06494	-	W;T;V	0DGZB;0UIZN;0RNSR;1ASJK;165G1;KOG4297;1CRPH;13KIC;09VQR;0V6PT	selectin E [Source:HGNC Symbol;Acc:HGNC:10718]	6401	P16581
ENSG00000115414	16350	23841	8859	0.371587	-1.42823	0.0245019	1	2	215360440	215436073	-	17216	FN1	GO:0001525;GO:0001932;GO:0002020;GO:0002576;GO:0005102;GO:0005102;GO:0005178;GO:0005178;GO:0005201;GO:0005515;GO:0005515;GO:0005515;GO:0005515;GO:0005515;GO:0005515;GO:0005515;GO:0005518;GO:0005576;GO:0005576;GO:0005576;GO:0005576;GO:0005576;GO:0005577;GO:0005615;GO:0005615;GO:0005615;GO:0005788;GO:0005793;GO:0006953;GO:0007044;GO:0007155;GO:0007160;GO:0007229;GO:0007399;GO:0007507;GO:0008022;GO:…	K05717	-	W	0DIBR;0V7Z7;1CT28;164Y2;12Q8I;09X13;0RPTT;0URQA;1B4R6;0IF4N	fibronectin 1 [Source:HGNC Symbol;Acc:HGNC:3778]	2335	P02751;Q9UQS6;Q6MZM7
ENSG00000136546	2747.5	4032	1463	0.362847	-1.46257	0.0248157	1	2	166403573	166611482	-	9733	SCN7A	GO:0001518;GO:0001518;GO:0001518;GO:0005216;GO:0005216;GO:0005244;GO:0005248;GO:0005248;GO:0005248;GO:0005248;GO:0005261;GO:0005261;GO:0005261;GO:0005272;GO:0005272;GO:0005886;GO:0005886;GO:0005886;GO:0005886;GO:0005886;GO:0006811;GO:0006811;GO:0006811;GO:0006814;GO:0006814;GO:0006814;GO:0006814;GO:0006936;GO:0006936;GO:0006936;GO:0009617;GO:0016020;GO:0016020;GO:0016020;GO:0016021;GO:0019228;GO:…	K04839	-	-	-	sodium voltage-gated channel alpha subunit 7 [Source:HGNC Symbol;Acc:HGNC:10594]	6332	Q01118
ENSG00000164764	240	378	102	0.269841	-1.88982	0.0248933	1	8	73064543	73124088	-	4280	SBSPON	GO:0005201;GO:0005576;GO:0062023;	-	-	S;W	1CWMC;0UTWF;0DMRQ;0A05Q;1B4FB;0RXQR;13HZF;16BY0;0V7KA;0IGXF	somatomedin B and thrombospondin type 1 domain containing [Source:HGNC Symbol;Acc:HGNC:30362]	157869	Q8IVN8
ENSG00000175899	2942.5	4314	1571	0.364163	-1.45734	0.0250308	1	12	9067664	9116229	-	6318	A2M	GO:0001869;GO:0002020;GO:0002020;GO:0002576;GO:0004866;GO:0004866;GO:0004866;GO:0004867;GO:0005102;GO:0005515;GO:0005515;GO:0005576;GO:0005576;GO:0005576;GO:0005576;GO:0005615;GO:0005615;GO:0005615;GO:0005829;GO:0007597;GO:0010466;GO:0010951;GO:0019838;GO:0019899;GO:0019959;GO:0019966;GO:0022617;GO:0030414;GO:0031093;GO:0043120;GO:0048306;GO:0048306;GO:0048863;GO:0051056;GO:0062023;GO:0070062;GO:…	K03910	-	O;W	0UN4G;1CU6R;0RMB9;1B0ZG;0DJE9;09UD8;KOG1366;0V5CM;12P6H;16BAV	alpha-2-macroglobulin [Source:HGNC Symbol;Acc:HGNC:7]	2	P01023
ENSG00000197930	1367	2021	713	0.352796	-1.5031	0.0252031	1	14	52639915	52695900	-	7549	ERO1A	GO:0003756;GO:0003756;GO:0003756;GO:0005515;GO:0005783;GO:0005783;GO:0005783;GO:0005783;GO:0005788;GO:0005789;GO:0005789;GO:0006457;GO:0006457;GO:0006464;GO:0006915;GO:0009266;GO:0010260;GO:0015035;GO:0015035;GO:0016020;GO:0016020;GO:0016491;GO:0016491;GO:0016671;GO:0016671;GO:0018401;GO:0022417;GO:0030198;GO:0030425;GO:0030968;GO:0034599;GO:0034975;GO:0034976;GO:0034976;GO:0043231;GO:0045454;GO:…	K10950	EC:1.8.4.-	O	1CQTJ;12R24;167YS;1AV2I;0RW1M;09UUM;0V5U5;0DG3Y;0UHR3;KOG2608	endoplasmic reticulum oxidoreductase 1 alpha [Source:HGNC Symbol;Acc:HGNC:13280]	30001	Q96HE7
ENSG00000112715	3361	4919	1803	0.366538	-1.44797	0.0254345	1	6	43770184	43786487	+	14431	VEGFA	GO:0001525;GO:0005576;GO:0007165;GO:0007275;GO:0008083;GO:0008083;GO:0008083;GO:0008201;GO:0008201;GO:0016020;GO:0016020;GO:0030154;GO:0051781;GO:0001525;GO:0005576;GO:0007165;GO:0007275;GO:0008083;GO:0008083;GO:0008083;GO:0008201;GO:0008201;GO:0016020;GO:0016020;GO:0030154;GO:0051781;GO:0005576;GO:0007165;GO:0008083;GO:0008083;GO:0008083;GO:0016020;GO:0016020;GO:0051781;GO:0001525;GO:0005576;GO:…	K05448	-	T	0UQR6;0RTKC;1B1WU;12SEY;0DMIF;0VAVM;166IU;0IGCM;09ZYV;1CUD1	vascular endothelial growth factor A [Source:HGNC Symbol;Acc:HGNC:12680]	7422	P15692;A0A024RD33
ENSG00000116678	2276.5	3338	1215	0.36399	-1.45803	0.0261437	1	1	65420652	65641559	+	11370	LEPR	GO:0001525;GO:0001934;GO:0004888;GO:0004896;GO:0004896;GO:0004896;GO:0005515;GO:0005515;GO:0005515;GO:0005515;GO:0005576;GO:0005886;GO:0006112;GO:0007166;GO:0007275;GO:0009897;GO:0010507;GO:0016020;GO:0016020;GO:0016020;GO:0016021;GO:0016323;GO:0017046;GO:0019221;GO:0019953;GO:0019955;GO:0030217;GO:0033210;GO:0033210;GO:0033210;GO:0038021;GO:0038021;GO:0038021;GO:0038021;GO:0042593;GO:0042802;GO:…	K05062	-	T	1D0S1;0RK3F;0DRJ4;0UU9A;0A3ZI;0VEUB;16GZM;13IBC;0IKH4;1B4HE	leptin receptor [Source:HGNC Symbol;Acc:HGNC:6554]	3953	P48357
ENSG00000134970	1278	1888	668	0.353814	-1.49894	0.0261702	1	5	115613210	115632992	-	4055	TMED7	GO:0000139;GO:0005783;GO:0005783;GO:0005789;GO:0005789;GO:0005793;GO:0005793;GO:0005794;GO:0005794;GO:0006886;GO:0006888;GO:0006888;GO:0006890;GO:0007030;GO:0012507;GO:0015031;GO:0016020;GO:0016021;GO:0030126;GO:0030127;GO:0030133;GO:0030134;GO:0030663;GO:0031410;GO:0033116;GO:0033116;GO:0005783;GO:0005789;GO:0005794;GO:0015031;GO:0016020;GO:0016021;GO:0033116;	K20349	-	U	16J00;0V6XJ;0UN65;1B2ZC;12RUE;09VZ6;0DH7Y;KOG1693;1CRY2;0S0XI	transmembrane p24 trafficking protein 7 [Source:HGNC Symbol;Acc:HGNC:24253]	51014	Q9Y3B3
ENSG00000142892	573.5	864	283	0.327546	-1.61023	0.0261873	1	1	77088989	77219430	-	5514	PIGK	GO:0003756;GO:0003923;GO:0003923;GO:0003923;GO:0003923;GO:0003923;GO:0005515;GO:0005783;GO:0005789;GO:0005789;GO:0006506;GO:0006508;GO:0006508;GO:0006508;GO:0008233;GO:0008233;GO:0008233;GO:0008234;GO:0016020;GO:0016021;GO:0016255;GO:0016255;GO:0016255;GO:0016255;GO:0016255;GO:0016787;GO:0034235;GO:0034394;GO:0042765;GO:0042765;GO:0042765;GO:0042765;GO:0003923;GO:0003923;GO:0003923;GO:0005789;GO:…	K05290	-	O	KOG1349;0DJUT;0UMSY;0V9CC;09YEH;12R52;1692H;0RYCK;1B212;1CUN0	phosphatidylinositol glycan anchor biosynthesis class K [Source:HGNC Symbol;Acc:HGNC:8965]	10026	Q92643
ENSG00000168542	12526.5	18214	6839	0.37548	-1.41319	0.0262266	1	2	188974373	189012746	+	6758	COL3A1	GO:0001501;GO:0001568;GO:0002020;GO:0005178;GO:0005201;GO:0005201;GO:0005201;GO:0005201;GO:0005515;GO:0005515;GO:0005515;GO:0005576;GO:0005576;GO:0005576;GO:0005581;GO:0005581;GO:0005586;GO:0005586;GO:0005586;GO:0005615;GO:0005615;GO:0005788;GO:0007160;GO:0007179;GO:0007229;GO:0007507;GO:0009314;GO:0009612;GO:0018149;GO:0021987;GO:0021987;GO:0030020;GO:0030168;GO:0030198;GO:0030198;GO:0030199;GO:…	K19720	-	W	0V43J;1AWYR;16B33;1D1S0;0RRZ7;09T4V;KOG3544;0DEW1;0UMAS;12N1R	collagen type III alpha 1 chain [Source:HGNC Symbol;Acc:HGNC:2201]	1281	P02461
ENSG00000145685	2147	3149	1145	0.363607	-1.45955	0.0263105	1	5	78485215	78770021	-	7977	LHFPL2	GO:0002576;GO:0003674;GO:0005515;GO:0005575;GO:0005886;GO:0007338;GO:0008150;GO:0016020;GO:0016020;GO:0016021;GO:0031092;GO:0046545;GO:0046546;GO:1905516;GO:0002576;GO:0003674;GO:0005515;GO:0005575;GO:0005886;GO:0007338;GO:0008150;GO:0016020;GO:0016020;GO:0016021;GO:0031092;GO:0046545;GO:0046545;GO:0046546;GO:0046546;GO:1905516;GO:1905516;	K23893	-	G;U	1CUAA;KOG4026;0VASE;0UQKM;1B0C2;1361E;0RKMJ;09ZVZ;16D4H;0DJHV	LHFPL tetraspan subfamily member 2 [Source:HGNC Symbol;Acc:HGNC:6588]	10184	Q6ZUX7;A0A024RAM8
ENSG00000091136	3924	5717	2131	0.372748	-1.42373	0.0273544	1	7	107923799	108003213	-	18592	LAMB1	GO:0005604;GO:0016020;GO:0005178;GO:0005198;GO:0005198;GO:0005201;GO:0005201;GO:0005201;GO:0005515;GO:0005576;GO:0005576;GO:0005604;GO:0005606;GO:0005606;GO:0005607;GO:0005615;GO:0005788;GO:0007155;GO:0007155;GO:0009887;GO:0009888;GO:0016477;GO:0021812;GO:0030198;GO:0030335;GO:0031175;GO:0034446;GO:0034446;GO:0035987;GO:0042476;GO:0043256;GO:0043257;GO:0043259;GO:0043687;GO:0044267;GO:0048471;GO:…	K05636	-	W	12QDN;1B1BA;KOG0994;0RVWJ;09UG2;1CWX8;0UR9M;0DN12;0V5FE;164NB	laminin subunit beta 1 [Source:HGNC Symbol;Acc:HGNC:6486]	3912	P07942;Q8TAS6
ENSG00000066056	220	346	94	0.271676	-1.88004	0.0285562	1	1	43300982	43323108	+	6705	TIE1	GO:0000166;GO:0001525;GO:0001525;GO:0001568;GO:0001570;GO:0001701;GO:0004672;GO:0004672;GO:0004713;GO:0004713;GO:0004713;GO:0004714;GO:0004714;GO:0004714;GO:0005515;GO:0005515;GO:0005524;GO:0005524;GO:0005524;GO:0005886;GO:0005886;GO:0005887;GO:0005887;GO:0006468;GO:0006468;GO:0007165;GO:0007169;GO:0007275;GO:0007498;GO:0016020;GO:0016021;GO:0016301;GO:0016310;GO:0016525;GO:0016740;GO:0018108;GO:…	K05120	EC:2.7.10.1	T	0RKZE;0VABM;09ZEH;KOG0200;16EIU;0DJWX;12R30;1CUQC;1AWCF;0UNHJ	tyrosine kinase with immunoglobulin like and EGF like domains 1 [Source:HGNC Symbol;Acc:HGNC:11809]	7075	P35590
ENSG00000111335	295	455	135	0.296703	-1.75291	0.0293111	1	12	112978395	113011723	+	6264	OAS2	GO:0000166;GO:0001730;GO:0001730;GO:0001730;GO:0002376;GO:0003723;GO:0003723;GO:0003725;GO:0003725;GO:0003725;GO:0003725;GO:0005515;GO:0005524;GO:0005524;GO:0005634;GO:0005654;GO:0005737;GO:0005829;GO:0005829;GO:0006139;GO:0006955;GO:0009615;GO:0016020;GO:0016020;GO:0016020;GO:0016740;GO:0016740;GO:0016779;GO:0016779;GO:0016779;GO:0043231;GO:0045071;GO:0045087;GO:0046872;GO:0048471;GO:0051607;GO:…	K14216	EC:2.7.7.84	H;J;O	0DF4M;0V4TK;1CP6T;KOG0001;0UKKA;1AW2R;165W0;0RVNK;09TUC;12QYV	2'-5'-oligoadenylate synthetase 2 [Source:HGNC Symbol;Acc:HGNC:8087]	4939	P29728
ENSG00000152256	975.5	1438	513	0.356745	-1.48703	0.0302303	1	2	172555373	172608669	+	14845	PDK1	GO:0000166;GO:0004672;GO:0004672;GO:0005524;GO:0005739;GO:0005759;GO:0006468;GO:0016301;GO:0016310;GO:0016740;GO:0000166;GO:0004672;GO:0005524;GO:0005739;GO:0005759;GO:0006468;GO:0016301;GO:0016310;GO:0016740;GO:0000166;GO:0004672;GO:0004672;GO:0004672;GO:0004672;GO:0004674;GO:0004740;GO:0005515;GO:0005524;GO:0005654;GO:0005730;GO:0005739;GO:0005739;GO:0005739;GO:0005739;GO:0005759;GO:0005759;GO:…	K12077	EC:2.7.11.2	T	KOG0787;0RR22;169AK;1B35V;0DJ6E;0V8RW;12NVT;09XCJ;0UQN6;1CTYA	pyruvate dehydrogenase kinase 1 [Source:HGNC Symbol;Acc:HGNC:8809]	5163	Q15118
ENSG00000187151	291.5	449	134	0.298441	-1.74448	0.0304278	1	11	101890674	101916522	-	2368	ANGPTL5	GO:0005515;GO:0005576;GO:0005615;GO:0062023;	-	-	S;E	0UIB3;13I8I;0DGHI;1CR79;1ATVD;0RVEY;166S2;KOG2579;0V68I;09V97	angiopoietin like 5 [Source:HGNC Symbol;Acc:HGNC:19705]	253935	Q86XS5
ENSG00000134294	12228	17646	6810	0.385923	-1.37361	0.0305866	1	12	46358188	46372773	-	6509	SLC38A2	GO:0003333;GO:0003333;GO:0003333;GO:0005295;GO:0005515;GO:0005737;GO:0005886;GO:0005886;GO:0005886;GO:0005886;GO:0005886;GO:0005887;GO:0005903;GO:0006811;GO:0006814;GO:0006865;GO:0006865;GO:0006865;GO:0006868;GO:0006868;GO:0006868;GO:0006868;GO:0007565;GO:0010628;GO:0014047;GO:0015171;GO:0015171;GO:0015171;GO:0015186;GO:0015186;GO:0015186;GO:0015186;GO:0015194;GO:0015194;GO:0015293;GO:0015804;GO:…	K14207	-	P;E	KOG1305;0UU7Y;1CV3D;0V7U9;1AVBG;16EBJ;12S53;0RNBI;09VXT;0DK9G	solute carrier family 38 member 2 [Source:HGNC Symbol;Acc:HGNC:13448]	54407	Q96QD8;A0A024R0W3
ENSG00000145012	2352	3418	1286	0.376243	-1.41026	0.0310578	1	3	188153284	188890671	+	25535	LPP	GO:0005829;GO:0005925;GO:0005829;GO:0005925;GO:0046872;GO:0001725;GO:0005515;GO:0005515;GO:0005634;GO:0005737;GO:0005829;GO:0005886;GO:0005925;GO:0005925;GO:0005925;GO:0007155;GO:0008150;GO:0016020;GO:0030054;GO:0046872;GO:0098609;GO:0001725;GO:0005515;GO:0005515;GO:0005634;GO:0005737;GO:0005829;GO:0005886;GO:0005925;GO:0005925;GO:0005925;GO:0007155;GO:0008150;GO:0016020;GO:0030054;GO:0046872;GO:…	K16676	-	-	-	LIM domain containing preferred translocation partner in lipoma [Source:HGNC Symbol;Acc:HGNC:6679]	4026	Q93052;B7ZLW0
ENSG00000085365	843.5	1245	442	0.35502	-1.49403	0.0314301	1	5	78360611	78480739	+	6746	SCAMP1	GO:0000139;GO:0005515;GO:0005515;GO:0005768;GO:0005794;GO:0005794;GO:0005802;GO:0005886;GO:0006892;GO:0015031;GO:0015031;GO:0015031;GO:0016020;GO:0016021;GO:0016021;GO:0030136;GO:0032588;GO:0035579;GO:0043312;GO:0055038;GO:0055038;GO:0015031;GO:0015031;GO:0016020;GO:0016021;GO:0016021;GO:0016021;GO:0000139;GO:0005515;GO:0005515;GO:0005768;GO:0005794;GO:0005794;GO:0005802;GO:0005886;GO:0006887;GO:…	K19995	-	-	-	secretory carrier membrane protein 1 [Source:HGNC Symbol;Acc:HGNC:10563]	9522	O15126
ENSG00000181904	900	1326	474	0.357466	-1.48412	0.0316	1	5	134845680	134859735	+	5759	C5orf24	GO:0005515;GO:0005515;GO:0005515;GO:0005515;	-	-	S	1CWVB;0DMZA;0UGPR;165AM;0A0CF;1ASEA;0IFPQ;0RKTJ;12T8N;0VB8J	chromosome 5 open reading frame 24 [Source:HGNC Symbol;Acc:HGNC:26746]	134553	Q7Z6I8
ENSG00000125629	453.5	682	225	0.329912	-1.59985	0.032011	1	2	118088452	118110997	+	3950	INSIG2	GO:0005515;GO:0005515;GO:0005783;GO:0005783;GO:0005789;GO:0005789;GO:0006629;GO:0006695;GO:0006695;GO:0008142;GO:0008202;GO:0008203;GO:0008289;GO:0016020;GO:0016021;GO:0016126;GO:0032869;GO:0032933;GO:0032933;GO:0032937;GO:0032937;GO:0036316;GO:0036316;GO:0005783;GO:0005783;GO:0005789;GO:0006629;GO:0006641;GO:0006695;GO:0006991;GO:0008134;GO:0008202;GO:0008203;GO:0008203;GO:0008289;GO:0010894;GO:…	-	-	T	KOG4363;1ARCP;0DHAY;165VS;0RQST;09W1V;1CQV1;12UD5;0V703;0UJE9	insulin induced gene 2 [Source:HGNC Symbol;Acc:HGNC:20452]	51141	Q9Y5U4;A0A024RAI2
ENSG00000197629	77.5	133	22	0.165414	-2.59585	0.0320578	1	11	59208510	59212927	-	4418	MPEG1	GO:0002376;GO:0005576;GO:0016020;GO:0016021;GO:0030659;GO:0031410;GO:0035915;GO:0042742;GO:0042742;GO:0045087;GO:0045335;GO:0050829;GO:0050830;	-	-	U	0DEN1;0RW9V;1CPBW;0V49U;0IER6;1655E;1AZ5Z;13J6W;09TAQ;0UFMR	macrophage expressed 1 [Source:HGNC Symbol;Acc:HGNC:29619]	219972	Q2M385
ENSG00000137558	152.5	245	60	0.244898	-2.02975	0.0321038	1	8	74824534	74855029	+	7159	PI15	GO:0005576;GO:0005576;GO:0005576;GO:0005615;GO:0007275;GO:0008150;GO:0010466;GO:0030414;GO:0070062;GO:0005576;GO:0005576;GO:0005576;GO:0005615;GO:0007275;GO:0008150;GO:0010466;GO:0030414;GO:0070062;GO:0005576;GO:0005576;GO:0005576;GO:0005615;GO:0007275;GO:0008150;GO:0010466;GO:0030414;GO:0070062;	-	-	S;T	0A2D8;0DKFK;0RP6R;16E9D;0VD8W;KOG3017;1CZ12;0UNGS;1B3EP;13J2F	peptidase inhibitor 15 [Source:HGNC Symbol;Acc:HGNC:8946]	51050	O43692
ENSG00000151092	855	1260	450	0.357143	-1.48543	0.0321806	1	3	25718944	25790039	-	8616	NGLY1	GO:0000224;GO:0000224;GO:0000224;GO:0000224;GO:0005515;GO:0005515;GO:0005634;GO:0005737;GO:0005737;GO:0005737;GO:0005737;GO:0005829;GO:0005829;GO:0006457;GO:0006515;GO:0006516;GO:0006516;GO:0006516;GO:0006516;GO:0006516;GO:0006517;GO:0006517;GO:0016787;GO:0046872;GO:0000224;GO:0000224;GO:0000224;GO:0000224;GO:0005515;GO:0005515;GO:0005634;GO:0005737;GO:0005737;GO:0005737;GO:0005829;GO:0005829;GO:…	K01456	EC:3.5.1.52	O	KOG0909;13HEG;1CRNI;1ATAW;0RKF8;0DGYA;0V6NT;0UIA9;166R1;09VPQ	N-glycanase 1 [Source:HGNC Symbol;Acc:HGNC:17646]	55768	Q96IV0
ENSG00000120992	519	776	262	0.337629	-1.56649	0.0323826	1	8	54046367	54102017	-	4694	LYPLA1	GO:0002084;GO:0002084;GO:0002084;GO:0004620;GO:0004622;GO:0004622;GO:0005515;GO:0005634;GO:0005737;GO:0005737;GO:0005783;GO:0005829;GO:0005829;GO:0005886;GO:0006629;GO:0006631;GO:0008474;GO:0008474;GO:0008474;GO:0016020;GO:0016298;GO:0016787;GO:0016787;GO:0016787;GO:0031965;GO:0042997;GO:0050999;GO:0052689;GO:0070062;GO:0016787;GO:0016787;GO:0016787;GO:0016787;GO:0002084;GO:0002084;GO:0004620;GO:…	K06128	EC:3.1.1.5	I	09XEB;0DPBK;16E6Q;1CSV8;0RQDM;KOG2112;1AVWK;0V8CE;13J66;0USPV	lysophospholipase 1 [Source:HGNC Symbol;Acc:HGNC:6737]	10434	O75608;Q6IAQ1
ENSG00000138642	446.5	668	225	0.336826	-1.56992	0.035606	1	4	88378739	88443097	+	5779	HERC6	GO:0000209;GO:0004842;GO:0004842;GO:0005654;GO:0005737;GO:0005829;GO:0005829;GO:0005829;GO:0016567;GO:0016740;GO:0000209;GO:0002244;GO:0004842;GO:0004842;GO:0005654;GO:0005737;GO:0005829;GO:0005829;GO:0005829;GO:0009617;GO:0016567;GO:0016740;	K22372	EC:2.3.2.-	O	0UGQB;KOG0941;16A96;0DFEK;0VCYN;1AXTH;1CQ4C;12NRN;09ZJH;0RKQR	HECT and RLD domain containing E3 ubiquitin protein ligase family member 6 [Source:HGNC Symbol;Acc:HGNC:26072]	55008	Q8IVU3
ENSG00000163430	4466	6412	2520	0.393013	-1.34735	0.0359547	1	3	120392293	120450993	-	8467	FSTL1	GO:0005509;GO:0005509;GO:0005515;GO:0005515;GO:0005576;GO:0005576;GO:0005615;GO:0005615;GO:0005788;GO:0007275;GO:0008201;GO:0008201;GO:0030154;GO:0030509;GO:0030510;GO:0043066;GO:0043066;GO:0043542;GO:0043542;GO:0043687;GO:0044267;GO:0045446;GO:0045446;GO:0061484;GO:0070062;GO:0005509;GO:0005509;GO:0005515;GO:0005515;GO:0005576;GO:0005576;GO:0005615;GO:0005615;GO:0005788;GO:0007275;GO:0008201;GO:…	K23912	-	W	0UKJ7;0RQ25;0DH36;12TTW;16G2M;1CRTF;09VUY;0V6TM;1AW1J;0IIPU	follistatin like 1 [Source:HGNC Symbol;Acc:HGNC:3972]	11167	Q12841
ENSG00000074695	2597	3742	1452	0.388028	-1.36577	0.0359575	1	18	59327823	59359265	-	6070	LMAN1	GO:0000139;GO:0000139;GO:0000139;GO:0005515;GO:0005515;GO:0005537;GO:0005537;GO:0005537;GO:0005537;GO:0005783;GO:0005789;GO:0005789;GO:0005789;GO:0005789;GO:0005793;GO:0005793;GO:0005793;GO:0005794;GO:0005794;GO:0005829;GO:0006457;GO:0006888;GO:0006888;GO:0006888;GO:0006888;GO:0006888;GO:0007029;GO:0007029;GO:0007030;GO:0007030;GO:0007596;GO:0010638;GO:0012507;GO:0015031;GO:0016020;GO:0016020;GO:…	K10080	-	U	KOG3838;1B0WY;1CUET;0DJMY;0UNZT;0RYI7;0V968;167GC;09Y8Q;12RBH	lectin, mannose binding 1 [Source:HGNC Symbol;Acc:HGNC:6631]	3998	P49257;A0A024R2A7
ENSG00000112562	4227	6065	2389	0.393899	-1.3441	0.036585	1	6	168441151	168673445	+	4032	SMOC2	GO:0005509;GO:0005509;GO:0005509;GO:0005509;GO:0005515;GO:0005515;GO:0005539;GO:0005576;GO:0005604;GO:0005604;GO:0005604;GO:0005614;GO:0005615;GO:0005615;GO:0008201;GO:0008201;GO:0010595;GO:0010811;GO:0030198;GO:0030198;GO:0031012;GO:0035470;GO:0045743;GO:0045766;GO:0045931;GO:0046872;GO:0050840;GO:0062023;GO:0062023;GO:0071944;GO:1900748;GO:2000573;GO:2001028;GO:0005509;GO:0005509;GO:0005509;GO:…	K24354	-	S	0DIN6;09XAT;13IQ5;0V896;KOG4578;0UJAC;1CTD3;16GWV;1AZA1;0RW3S	SPARC related modular calcium binding 2 [Source:HGNC Symbol;Acc:HGNC:20323]	64094	Q9H3U7
ENSG00000168785	2111.5	3039	1184	0.389602	-1.35993	0.0380789	1	4	98470367	98658611	-	7412	TSPAN5	GO:0016020;GO:0016021;GO:0016021;GO:0005515;GO:0005788;GO:0005886;GO:0005886;GO:0005887;GO:0016020;GO:0016021;GO:0016021;GO:0016021;GO:0019899;GO:0019899;GO:0044267;GO:0045747;GO:0051604;GO:0051604;GO:0051604;GO:0072659;GO:0072659;GO:0016020;GO:0016021;GO:0016021;GO:0016021;GO:0016020;GO:0016021;GO:0016021;GO:0016020;GO:0016021;GO:0016021;GO:0016021;GO:0016020;GO:0016021;GO:0016021;GO:0016021;	K17345	-	S;I;G	0DMAZ;KOG3882;09ZSW;0RPK2;168WP;1CW64;12S9H;0UR59;1AVGJ;0VAP5	tetraspanin 5 [Source:HGNC Symbol;Acc:HGNC:17753]	10098	P62079
ENSG00000176171	2149.5	3093	1206	0.389913	-1.35878	0.0381082	1	10	131966455	131982013	-	5325	BNIP3	GO:0000422;GO:0001666;GO:0001666;GO:0005515;GO:0005515;GO:0005634;GO:0005634;GO:0005634;GO:0005635;GO:0005635;GO:0005654;GO:0005654;GO:0005737;GO:0005737;GO:0005739;GO:0005739;GO:0005739;GO:0005740;GO:0005740;GO:0005741;GO:0005741;GO:0005783;GO:0005783;GO:0006915;GO:0006915;GO:0008219;GO:0008219;GO:0009617;GO:0010508;GO:0010637;GO:0010659;GO:0010666;GO:0010821;GO:0010917;GO:0010940;GO:0014069;GO:…	K15464	-	T;M;U	0RSHH;0VBMC;0IHYW;1AV1D;0DHE8;13NTD;0UJIU;1CS4A;0A0QY;167XP	BCL2 interacting protein 3 [Source:HGNC Symbol;Acc:HGNC:1084]	664	Q12983;Q6NVY4
ENSG00000137959	791	1156	426	0.368512	-1.44022	0.0388822	1	1	78619922	78646145	+	10240	IFI44L	GO:0005737;GO:0003674;GO:0005525;GO:0005525;GO:0005575;GO:0005737;GO:0006955;GO:0051607;GO:0005737;	-	-	S	0RVYB;0V4Y2;0DF95;12T23;1AUP3;0UGGH;09TZ5;16HUW;0IDX3;1CPYR	interferon induced protein 44 like [Source:HGNC Symbol;Acc:HGNC:17817]	10964	Q53G44
ENSG00000064989	869	1267	471	0.371744	-1.42762	0.0389434	1	2	187341964	187448460	-	7309	CALCRL	GO:0001525;GO:0001525;GO:0001605;GO:0001605;GO:0001635;GO:0001635;GO:0001635;GO:0004888;GO:0004888;GO:0004930;GO:0004930;GO:0004930;GO:0004930;GO:0004948;GO:0004948;GO:0005515;GO:0005515;GO:0005737;GO:0005764;GO:0005768;GO:0005783;GO:0005886;GO:0005886;GO:0005886;GO:0005886;GO:0005886;GO:0005887;GO:0006816;GO:0007165;GO:0007166;GO:0007166;GO:0007186;GO:0007186;GO:0007186;GO:0007186;GO:0007187;GO:…	K04577	-	T	0RTIN;0UQ2M;0VACF;1CW2Q;16EBG;KOG4564;1AX1B;0DGT5;1362D;09TPZ	calcitonin receptor like receptor [Source:HGNC Symbol;Acc:HGNC:16709]	10203	Q16602
ENSG00000111087	171	269	73	0.271375	-1.88164	0.0393772	1	12	57459785	57472268	+	4560	GLI1	GO:0000976;GO:0000977;GO:0000977;GO:0000977;GO:0000978;GO:0000981;GO:0000981;GO:0001649;GO:0003676;GO:0003677;GO:0003677;GO:0003677;GO:0003682;GO:0003682;GO:0005515;GO:0005515;GO:0005634;GO:0005634;GO:0005634;GO:0005634;GO:0005654;GO:0005654;GO:0005737;GO:0005737;GO:0005737;GO:0005737;GO:0005829;GO:0005829;GO:0005829;GO:0005929;GO:0005930;GO:0006357;GO:0007224;GO:0007224;GO:0007224;GO:0007224;GO:…	K16797	-	K	0UTCF;12R27;0V98N;09YB3;KOG1721;1AZ1M;1CZ2Z;0DHR1;16BUD;0RSYQ	GLI family zinc finger 1 [Source:HGNC Symbol;Acc:HGNC:4317]	2735	P08151
ENSG00000164692	31405.5	44650	18161	0.406741	-1.29782	0.039825	1	7	94394895	94431227	+	10817	COL1A2	GO:0001501;GO:0001568;GO:0002020;GO:0005201;GO:0005201;GO:0005201;GO:0005201;GO:0005515;GO:0005515;GO:0005576;GO:0005576;GO:0005576;GO:0005581;GO:0005581;GO:0005584;GO:0005584;GO:0005584;GO:0005584;GO:0005615;GO:0005615;GO:0005615;GO:0005783;GO:0005788;GO:0007179;GO:0007266;GO:0007596;GO:0008217;GO:0019221;GO:0030020;GO:0030168;GO:0030198;GO:0030198;GO:0030199;GO:0030282;GO:0030674;GO:0031012;GO:…	K06236	-	W	0V43J;1CPJM;1AVQM;09T4V;0UKT3;0RMQQ;KOG3544;1697Z;0DEW1;12N1R	collagen type I alpha 2 chain [Source:HGNC Symbol;Acc:HGNC:2198]	1278	P08123;A0A0S2Z3H5
ENSG00000125810	1016.5	1475	558	0.378305	-1.40238	0.0399237	1	20	23079360	23086324	-	6681	CD93	GO:0001849;GO:0005509;GO:0005509;GO:0005515;GO:0005886;GO:0005886;GO:0005886;GO:0006909;GO:0007155;GO:0009986;GO:0016020;GO:0016021;GO:0016032;GO:0030246;GO:0030667;GO:0031410;GO:0035579;GO:0038023;GO:0042116;GO:0043312;GO:0070821;GO:0098609;GO:0101003;	K06702	-	W;T	13J7Q;0IJQN;1CXI8;0S0SA;0UQ99;0DNM0;0A0ZM;167BX;1ATJD;0VBW3	CD93 molecule [Source:HGNC Symbol;Acc:HGNC:15855]	22918	Q9NPY3
ENSG00000197714	825.5	1203	448	0.372402	-1.42507	0.040145	1	19	57280051	57294069	+	4005	ZNF460	GO:0000790;GO:0000978;GO:0000981;GO:0003676;GO:0003677;GO:0005515;GO:0005634;GO:0006355;GO:0006355;GO:0006357;GO:0046872;GO:1990837;GO:0000790;GO:0000978;GO:0000981;GO:0003676;GO:0003677;GO:0005515;GO:0005634;GO:0006355;GO:0006355;GO:0006355;GO:0006357;GO:0046872;GO:1990837;	K09228	-	K	0UHQT;1D2KK;0RTHE;0A62M;1667W;0DT97;KOG1721;1ATB5;138YF;0VGXD	zinc finger protein 460 [Source:HGNC Symbol;Acc:HGNC:21628]	10794	Q14592
ENSG00000129521	195.5	304	87	0.286184	-1.80498	0.0403917	1	14	33924227	34462774	-	7363	EGLN3	GO:0001666;GO:0005506;GO:0005506;GO:0005515;GO:0005515;GO:0005634;GO:0005634;GO:0005654;GO:0005737;GO:0005737;GO:0005829;GO:0005829;GO:0006915;GO:0006919;GO:0006974;GO:0008198;GO:0016491;GO:0016491;GO:0016491;GO:0016705;GO:0016705;GO:0016706;GO:0018126;GO:0018401;GO:0018401;GO:0031418;GO:0031418;GO:0031418;GO:0031543;GO:0031545;GO:0031545;GO:0031545;GO:0042127;GO:0043523;GO:0046872;GO:0051213;GO:…	K09592	EC:1.14.11.29	T	12TIR;0UT2S;166AU;0DKP4;1AVVS;0RU1T;0A0F3;KOG3710;0VBBB;1CVHM	egl-9 family hypoxia inducible factor 3 [Source:HGNC Symbol;Acc:HGNC:14661]	112399	Q9H6Z9
ENSG00000111331	558	822	294	0.357664	-1.48332	0.0404681	1	12	112938444	112973251	+	8161	OAS3	GO:0001730;GO:0003725;GO:0003725;GO:0005829;GO:0005886;GO:0051607;GO:0051607;GO:0001730;GO:0003723;GO:0003723;GO:0003725;GO:0003725;GO:0005524;GO:0005829;GO:0005886;GO:0006955;GO:0016740;GO:0016779;GO:0051607;GO:0051607;GO:0000166;GO:0001730;GO:0001730;GO:0001730;GO:0001730;GO:0002376;GO:0003723;GO:0003723;GO:0003725;GO:0003725;GO:0003725;GO:0003725;GO:0003725;GO:0005515;GO:0005524;GO:0005524;GO:…	K14216	EC:2.7.7.84	H;J;O	0DF4M;0V4TK;1CP6T;KOG0001;0UKKA;1B0YU;167GM;0RMHY;09TUC;12QYV	2'-5'-oligoadenylate synthetase 3 [Source:HGNC Symbol;Acc:HGNC:8088]	4940	Q9Y6K5
ENSG00000106809	8244	11732	4756	0.405387	-1.30263	0.0406163	1	9	92383268	92404696	-	4020	OGN	GO:0005515;GO:0005515;GO:0005576;GO:0005576;GO:0005576;GO:0005615;GO:0005796;GO:0007165;GO:0008083;GO:0018146;GO:0030021;GO:0042340;GO:0043202;GO:0048662;GO:0062023;GO:0070062;GO:1903561;GO:0005515;GO:0005515;GO:0005576;GO:0005576;GO:0005576;GO:0005615;GO:0005796;GO:0007165;GO:0008083;GO:0018146;GO:0030021;GO:0042340;GO:0043202;GO:0048662;GO:0062023;GO:0070062;GO:1903561;GO:0005515;	K08126	-	T	KOG0619;16D3H;135B8;1B0HJ;0DJ5X;0UNVI;1CTXU;0V8RG;09XTV;0RXTP	osteoglycin [Source:HGNC Symbol;Acc:HGNC:8126]	4969	P20774;A8K0R3;Q7Z532;B4DI63
ENSG00000136160	523	772	274	0.354922	-1.49442	0.0406243	1	13	77895481	77975529	-	5608	EDNRB	GO:0000122;GO:0000122;GO:0001755;GO:0001934;GO:0004930;GO:0004930;GO:0004930;GO:0004962;GO:0004962;GO:0004962;GO:0004962;GO:0004962;GO:0004962;GO:0005515;GO:0005886;GO:0005886;GO:0005886;GO:0005886;GO:0005887;GO:0006885;GO:0007165;GO:0007166;GO:0007186;GO:0007186;GO:0007186;GO:0007186;GO:0007186;GO:0007194;GO:0007200;GO:0007200;GO:0007204;GO:0007399;GO:0007422;GO:0007497;GO:0007568;GO:0008217;GO:…	K04198	-	T	KOG3656;1CT9Q;0URCD;0A0GH;0DN3M;16ETH;13I7S;1AZ5R;0VBCQ;0RRQF	endothelin receptor type B [Source:HGNC Symbol;Acc:HGNC:3180]	1910	P24530
ENSG00000162692	932	1349	515	0.381764	-1.38925	0.0431055	1	1	100719742	100739045	+	6049	VCAM1	GO:0002102;GO:0005178;GO:0005178;GO:0005178;GO:0005178;GO:0005615;GO:0005769;GO:0005783;GO:0005794;GO:0005886;GO:0005887;GO:0005902;GO:0007155;GO:0007155;GO:0007155;GO:0007155;GO:0007155;GO:0007157;GO:0007159;GO:0007160;GO:0008131;GO:0009308;GO:0009897;GO:0009986;GO:0009986;GO:0016020;GO:0016020;GO:0016020;GO:0016021;GO:0016021;GO:0016021;GO:0019221;GO:0022614;GO:0030175;GO:0030183;GO:0030198;GO:…	K06527	-	W;T	16CDK;0UMK3;13HUA;0DKW8;0RMUZ;0VAAU;09ZDU;1CVRD;1AZMG;0IIKS	vascular cell adhesion molecule 1 [Source:HGNC Symbol;Acc:HGNC:12663]	7412	P19320
ENSG00000144366	841.5	1220	463	0.379508	-1.3978	0.0436179	1	2	188291669	188595931	+	11979	GULP1	GO:0005515;GO:0005737;GO:0006869;GO:0006909;GO:0006911;GO:0006911;GO:0006915;GO:0006915;GO:0005515;GO:0005737;GO:0006869;GO:0006909;GO:0006911;GO:0006911;GO:0006915;GO:0006915;GO:0005515;GO:0005737;GO:0006869;GO:0006909;GO:0006911;GO:0006911;GO:0006915;GO:0006915;GO:0005515;GO:0005737;GO:0006869;GO:0006909;GO:0006911;GO:0006911;GO:0006915;GO:0006915;GO:0005515;GO:0005737;GO:0006869;GO:0006909;GO:…	K23285	-	T	09U7G;1CQ6Y;0DFH7;1AWE6;0UKXX;0RP4T;0V56I;12RJW;1697P;KOG3536	GULP PTB domain containing engulfment adaptor 1 [Source:HGNC Symbol;Acc:HGNC:18649]	51454	Q9UBP9
ENSG00000104765	4145.5	5891	2400	0.407401	-1.29548	0.0437626	1	8	26383054	26505636	+	4149	BNIP3L	GO:0005515;GO:0005515;GO:0005515;GO:0005521;GO:0005634;GO:0005634;GO:0005635;GO:0005635;GO:0005739;GO:0005739;GO:0005739;GO:0005739;GO:0005740;GO:0005740;GO:0005741;GO:0005741;GO:0005741;GO:0005783;GO:0005783;GO:0005829;GO:0006915;GO:0010917;GO:0016020;GO:0016021;GO:0016021;GO:0016021;GO:0016032;GO:0016239;GO:0016607;GO:0031224;GO:0035694;GO:0035794;GO:0042802;GO:0042802;GO:0042803;GO:0042981;GO:…	K15465	-	S;T	16AWS;1D0WP;0A44E;13Q5I;0VEZ7;1B3E8;0IK24;0UT48;0DRP9;0S0A5	BCL2 interacting protein 3 like [Source:HGNC Symbol;Acc:HGNC:1085]	665	O60238;Q6IBV1
ENSG00000107796	2925.5	4164	1687	0.405139	-1.30351	0.044233	1	10	88935074	88991339	-	2976	ACTA2	GO:0000166;GO:0005524;GO:0005615;GO:0005737;GO:0005737;GO:0005737;GO:0005737;GO:0005737;GO:0005737;GO:0005829;GO:0005856;GO:0005856;GO:0005869;GO:0006936;GO:0008217;GO:0009615;GO:0010628;GO:0014829;GO:0014829;GO:0015629;GO:0015629;GO:0019901;GO:0019901;GO:0030027;GO:0030175;GO:0030485;GO:0032991;GO:0044297;GO:0045893;GO:0070062;GO:0072144;GO:0090131;	K12313	-	Z	09TDS;12N6D;165JX;0V4CV;1ASPD;KOG0676;0RKZC;0UQDY;0DFJ6;1CW46	actin alpha 2, smooth muscle [Source:HGNC Symbol;Acc:HGNC:130]	59	P62736;D2JYH4
ENSG00000164754	2108	3009	1207	0.40113	-1.31786	0.0442404	1	8	116845934	116874776	-	6103	RAD21	GO:0000775;GO:0000775;GO:0000775;GO:0000780;GO:0000785;GO:0000790;GO:0000794;GO:0000795;GO:0000922;GO:0003682;GO:0005515;GO:0005515;GO:0005515;GO:0005634;GO:0005634;GO:0005654;GO:0005654;GO:0005694;GO:0005694;GO:0005737;GO:0005829;GO:0005829;GO:0005856;GO:0006281;GO:0006302;GO:0006310;GO:0006357;GO:0006915;GO:0006974;GO:0007049;GO:0007059;GO:0007062;GO:0007062;GO:0007064;GO:0007130;GO:0007131;GO:…	K06670	-	D	09XMT;KOG1213;1ASYP;0DIZI;0URF8;0V8JM;16EBN;12Q1G;0RVUM;1CTQV	RAD21 cohesin complex component [Source:HGNC Symbol;Acc:HGNC:9811]	5885	O60216;A0A024R9J0
ENSG00000151553	643	938	348	0.371002	-1.4305	0.0443552	1	10	114821744	114899832	+	6216	FAM160B1	-	-	-	S	1BAPQ;0E7KT;0B3BB;0IN31;0WFPX;16NGQ;1DEM6;13B9M;0V2QV;0S2HB	family with sequence similarity 160 member B1 [Source:HGNC Symbol;Acc:HGNC:29320]	57700	Q5W0V3
ENSG00000198682	1323.5	1898	749	0.394626	-1.34144	0.0452512	1	10	87659613	87747705	+	4083	PAPSS2	GO:0000103;GO:0000103;GO:0000103;GO:0000103;GO:0000166;GO:0001501;GO:0003824;GO:0004020;GO:0004020;GO:0004020;GO:0004020;GO:0004781;GO:0004781;GO:0004781;GO:0005515;GO:0005524;GO:0005524;GO:0005524;GO:0005829;GO:0008152;GO:0016301;GO:0016310;GO:0016310;GO:0016740;GO:0016779;GO:0050428;GO:0050428;GO:0000103;GO:0000103;GO:0000103;GO:0000103;GO:0000103;GO:0000166;GO:0001501;GO:0003824;GO:0004020;GO:…	K13811	-	F;P	1CQAJ;09UB6;KOG4238;0V5AB;0RPRC;1AWI9;0UGZF;12SF4;KOG0635;16CR2;0DFKX	3'-phosphoadenosine 5'-phosphosulfate synthase 2 [Source:HGNC Symbol;Acc:HGNC:8604]	9060	O95340;Q5TB52
ENSG00000279765	86	143	29	0.202797	-2.30189	0.0453184	1	15	92883413	92949230	+	4734	AC013394.1	-	-	-	-	-	novel protein	-	-
ENSG00000139329	5263.5	7455	3072	0.412072	-1.27903	0.0455023	1	12	91102629	91111494	-	2671	LUM	GO:0005201;GO:0005515;GO:0005515;GO:0005518;GO:0005518;GO:0005576;GO:0005576;GO:0005576;GO:0005583;GO:0005615;GO:0005615;GO:0005796;GO:0007601;GO:0007601;GO:0007601;GO:0014070;GO:0018146;GO:0030021;GO:0030198;GO:0030199;GO:0030199;GO:0030199;GO:0031012;GO:0031012;GO:0031012;GO:0032914;GO:0042340;GO:0043202;GO:0045944;GO:0051216;GO:0062023;GO:0062023;GO:0062023;GO:0070062;GO:0070848;	K08122	-	T	KOG0619;0DM6S;0VA5G;169EA;13JMQ;0RKY1;1AWKW;09ZNZ;1CW1X;0UQB4	lumican [Source:HGNC Symbol;Acc:HGNC:6724]	4060	P51884;A0A384N669
ENSG00000102024	2787	3962	1612	0.406865	-1.29738	0.0455052	1	X	115561174	115650861	+	4099	PLS3	GO:0005829;GO:0005886;GO:0003779;GO:0005509;GO:0005509;GO:0005515;GO:0005737;GO:0005737;GO:0005829;GO:0005884;GO:0005886;GO:0032432;GO:0046872;GO:0051015;GO:0051015;GO:0051015;GO:0051017;GO:0051017;GO:0051017;GO:0051639;GO:0060348;GO:0005829;GO:0005886;GO:0003779;GO:0005509;GO:0005509;GO:0005515;GO:0005737;GO:0005737;GO:0005829;GO:0005884;GO:0005886;GO:0032432;GO:0046872;GO:0051015;GO:0051015;GO:…	K17336	-	Z	0V55N;12U9H;1CRV4;1AZFD;09VWS;KOG0046;16C76;0DH4W;0UMI8;0RRUH	plastin 3 [Source:HGNC Symbol;Acc:HGNC:9091]	5358	P13797
ENSG00000113389	95.5	157	34	0.216561	-2.20716	0.045541	1	5	32689070	32791724	+	9979	NPR3	GO:0016020;GO:0016021;GO:0016021;GO:0016021;GO:0016020;GO:0016021;GO:0016021;GO:0016021;GO:0001501;GO:0002158;GO:0005515;GO:0005887;GO:0008217;GO:0008528;GO:0016020;GO:0016021;GO:0016021;GO:0016021;GO:0016941;GO:0017046;GO:0017046;GO:0031404;GO:0032991;GO:0033688;GO:0035810;GO:0042277;GO:0042562;GO:0042803;GO:0051000;GO:0070062;GO:0120163;GO:0001501;GO:0001501;GO:0002158;GO:0002158;GO:0005515;GO:…	K12325	-	S;T	1CT5K;0UPKM;13JUB;0A0ZH;16DF2;KOG1023;0DNKV;0VBVX;1B1ZK;0RSD5;0KC5R;12W71;0E4FR;0WBG9;0RYQQ;0UZX4;0B2A8;16KQU;1DC7G;1B9PV	natriuretic peptide receptor 3 [Source:HGNC Symbol;Acc:HGNC:7945]	4883	P17342;A8K4A5
ENSG00000130638	1138	1635	641	0.392049	-1.35089	0.0457976	1	22	45671798	45845307	+	5127	ATXN10	GO:0005515;GO:0005515;GO:0005615;GO:0005737;GO:0005737;GO:0005829;GO:0005886;GO:0007399;GO:0016020;GO:0030425;GO:0031175;GO:0043025;GO:0048471;GO:0005515;GO:0005515;GO:0005615;GO:0005737;GO:0005737;GO:0005737;GO:0005829;GO:0005829;GO:0005886;GO:0007399;GO:0016020;GO:0019899;GO:0030425;GO:0031175;GO:0042802;GO:0043025;GO:0048471;GO:0060271;GO:0005829;GO:0005886;	K19323	-	S;O	0V6UV;KOG2676;09VWA;12PIN;0DH4D;0RXSY;0UJ60;16C9V;1AZI8;1CRUN	ataxin 10 [Source:HGNC Symbol;Acc:HGNC:10549]	25814	Q9UBB4
ENSG00000163785	2196.5	3127	1266	0.404861	-1.3045	0.0460329	1	3	134065303	134250859	-	8162	RYK	GO:0004672;GO:0004713;GO:0005524;GO:0006468;GO:0018108;GO:0004672;GO:0004672;GO:0005524;GO:0005524;GO:0006468;GO:0006468;GO:0016020;GO:0016021;GO:0000166;GO:0004672;GO:0004888;GO:0005109;GO:0005515;GO:0005524;GO:0005524;GO:0005524;GO:0005634;GO:0005634;GO:0005737;GO:0005886;GO:0005886;GO:0005887;GO:0005887;GO:0006468;GO:0007165;GO:0007169;GO:0007275;GO:0007399;GO:0007409;GO:0007409;GO:0007411;GO:…	K05128	EC:2.7.10.1	-	-	receptor like tyrosine kinase [Source:HGNC Symbol;Acc:HGNC:10481]	6259	P34925;Q8WTZ8;Q59FQ5
ENSG00000183098	812.5	1175	450	0.382979	-1.38466	0.0462191	1	13	93226807	94408020	+	7122	GPC6	GO:0001523;GO:0005515;GO:0005576;GO:0005576;GO:0005615;GO:0005634;GO:0005796;GO:0005886;GO:0005886;GO:0006024;GO:0006027;GO:0009966;GO:0009966;GO:0009986;GO:0016020;GO:0016477;GO:0016477;GO:0031225;GO:0043202;GO:0045202;GO:0046658;GO:0046658;GO:0060071;GO:0062023;GO:0062023;GO:0098696;GO:0098696;GO:0098978;GO:0099560;GO:1904929;GO:1905475;GO:1905606;GO:0005886;GO:0009966;GO:0009966;GO:0016020;GO:…	K08112	-	W;T	0V4EI;0UFTE;1AVAI;1CPG7;12N7G;16CK3;09TFF;0DESG;KOG3821;0RMTU	glypican 6 [Source:HGNC Symbol;Acc:HGNC:4454]	10082	Q9Y625
ENSG00000166265	143	226	60	0.265487	-1.91329	0.0463562	1	21	26466209	26573286	-	3271	CYYR1	GO:0003674;GO:0008150;GO:0016020;GO:0016021;GO:0003674;GO:0008150;GO:0016020;GO:0016021;GO:0003674;GO:0008150;GO:0016020;GO:0016021;	-	-	U	0IWAY;0VETK;0UUG0;09UBF;16JJQ;0DT9D;0RSWH;13PP9;1B5TB;1D3FA	cysteine and tyrosine rich 1 [Source:HGNC Symbol;Acc:HGNC:16274]	116159	Q96J86;D3DSD4
ENSG00000166927	59.5	103	16	0.15534	-2.6865	0.0465982	1	11	60378485	60395951	+	4345	MS4A7	GO:0005515;GO:0005802;GO:0016020;GO:0016021;GO:0016021;GO:0016021;GO:0005515;GO:0005802;GO:0016020;GO:0016021;GO:0016021;GO:0016021;GO:0016020;GO:0016021;GO:0016021;GO:0016021;GO:0016020;GO:0016021;GO:0016021;GO:0016021;GO:0005515;GO:0005802;GO:0016020;GO:0016021;GO:0016021;GO:0016021;GO:0016020;GO:0016021;GO:0016021;GO:0016021;	K22191	-	U	0DHH0;1B5RZ;1D1E6;0IKSY;0A4NN;13JI5;0VENB;16HK3;0RKDC;0UUNA	membrane spanning 4-domains A7 [Source:HGNC Symbol;Acc:HGNC:13378]	58475	Q9GZW8;A0A024R556
ENSG00000169508	85.5	142	29	0.204225	-2.29177	0.046641	1	13	99294539	99307399	-	1685	GPR183	GO:0002250;GO:0002250;GO:0002312;GO:0002313;GO:0002313;GO:0002376;GO:0002407;GO:0002407;GO:0004930;GO:0004930;GO:0004930;GO:0004930;GO:0004930;GO:0005886;GO:0005886;GO:0005887;GO:0006955;GO:0006959;GO:0006959;GO:0007165;GO:0007186;GO:0007186;GO:0007186;GO:0007186;GO:0007186;GO:0008142;GO:0008142;GO:0010818;GO:0010818;GO:0016020;GO:0016021;GO:0016021;GO:0016021;GO:0030316;GO:0030316;GO:0030595;GO:…	K04305	-	T	0V6U6;0IEQQ;0UJ4X;0DH3P;1B0ZP;09VVJ;16CHR;1CRTW;13E09;0RVZM	G protein-coupled receptor 183 [Source:HGNC Symbol;Acc:HGNC:3128]	1880	P32249;A0A024RDX2
ENSG00000253626	53	93	13	0.139785	-2.83872	0.0469099	1	10	79512601	79516440	+	3840	EIF5AL1	GO:0003723;GO:0003723;GO:0003723;GO:0003746;GO:0003746;GO:0003746;GO:0003746;GO:0005634;GO:0005643;GO:0005737;GO:0005783;GO:0005789;GO:0006412;GO:0006414;GO:0015031;GO:0016020;GO:0043022;GO:0043022;GO:0045901;GO:0045901;GO:0045901;GO:0045905;GO:0045905;GO:0051028;	K03263	-	J	KOG3271	eukaryotic translation initiation factor 5A like 1 [Source:HGNC Symbol;Acc:HGNC:17419]	143244	Q6IS14
ENSG00000180694	818	1181	455	0.385267	-1.37607	0.0474096	1	8	90621995	90791632	-	5870	TMEM64	GO:0005783;GO:0016020;GO:0016021;GO:0045600;GO:0045668;GO:0090090;GO:0005783;GO:0005783;GO:0016020;GO:0016021;GO:0043462;GO:0045600;GO:0045600;GO:0045668;GO:0045668;GO:0045672;GO:0045780;GO:0051480;GO:0090090;GO:0090090;GO:0016020;GO:0016021;GO:0005783;GO:0016020;GO:0016021;GO:0045600;GO:0045668;GO:0090090;	-	-	S;C	1CV8Y;0DKEX;KOG3140;09YZX;0RN7U;0UPBN;16DF8;0V9XF;12RJC;1B05P	transmembrane protein 64 [Source:HGNC Symbol;Acc:HGNC:25441]	169200	Q6YI46
ENSG00000156162	528.5	772	285	0.369171	-1.43764	0.0482509	1	8	94719703	94793836	+	7136	DPY19L4	GO:0016020;GO:0016021;GO:0016021;GO:0016021;GO:0000030;GO:0005637;GO:0016020;GO:0016021;GO:0016021;GO:0016021;GO:0016740;GO:0016757;GO:0018406;GO:0016020;GO:0016021;GO:0016021;GO:0016021;GO:0016020;GO:0016021;GO:0016021;GO:0016021;GO:0016020;GO:0016021;GO:0016021;GO:0016021;GO:0016020;GO:0016021;GO:0016021;GO:0016021;GO:0016020;GO:0016021;GO:0016021;	K24553	EC:2.4.1.-	U	0DPC5;0RQ1K;0V9UM;1663Q;0UNQT;1CZGJ;1AZ5W;09ZGJ;KOG4587;12TYQ	dpy-19 like 4 [Source:HGNC Symbol;Acc:HGNC:27829]	286148	Q7Z388;A0A024R9F2
ENSG00000163638	1800.5	2558	1043	0.40774	-1.29428	0.0494927	1	3	64515654	64688000	-	10680	ADAMTS9	GO:0003179;GO:0003179;GO:0003229;GO:0003229;GO:0004175;GO:0004222;GO:0004222;GO:0004222;GO:0005576;GO:0005615;GO:0005783;GO:0005783;GO:0006508;GO:0006508;GO:0006508;GO:0006508;GO:0006508;GO:0006516;GO:0007275;GO:0008233;GO:0008237;GO:0008237;GO:0008237;GO:0008237;GO:0008237;GO:0008270;GO:0008270;GO:0009617;GO:0009986;GO:0010596;GO:0010596;GO:0015031;GO:0016192;GO:0016787;GO:0030198;GO:0030198;GO:…	K08624	EC:3.4.24.-	O	0RM1S;0V69U;1CU9C;0DJGU;1AZQ6;169WP;12PII;09U5N;0UIUN;KOG3538	ADAM metallopeptidase with thrombospondin type 1 motif 9 [Source:HGNC Symbol;Acc:HGNC:13202]	56999	Q9P2N4
ENSG00000110077	90	148	32	0.216216	-2.20945	0.0499525	1	11	60172014	60184666	-	5791	MS4A6A	GO:0005515;GO:0005802;GO:0016020;GO:0016021;GO:0016021;GO:0016021;GO:0005515;GO:0005802;GO:0016020;GO:0016021;GO:0016021;GO:0016021;GO:0005515;GO:0005802;GO:0016020;GO:0016021;GO:0016021;GO:0016021;GO:0016020;GO:0016021;GO:0016021;GO:0016021;GO:0016020;GO:0016021;GO:0016021;GO:0016021;GO:0005515;GO:0005802;GO:0016020;GO:0016021;GO:0016021;GO:0016021;GO:0005515;GO:0005802;GO:0016020;GO:0016021;GO:…	K22191	-	-	-	membrane spanning 4-domains A6A [Source:HGNC Symbol;Acc:HGNC:13375]	64231	Q9H2W1;A0A024R554
